# Supplementary material for: Identification and Validation of an Immune Evasion Molecular Subgroup of Patients With Colon Cancer for Implications of Immunotherapy
Source: Front Genet. 2022 Aug 5;13:811660. doi: 10.3389/fgene.2022.811660 (PMC9389216; doi:10.3389/fgene.2022.811660)
Supplement: Supplementary file 1 [file DataSheet1.XLSX]

## Sheet: description
Supplemental Tables Legends
TableS1: 182 Immune Evasion Genes of cytotoxic T lymphocytes (CTLs) diverse mouse cancer cell lines by using the genome-wide CRISPR;
TableS2: Including Cohorts analyzed in our study;
TableS3. Patients’ information in each cohort in our study;
TableS4: The coefficient of the prognostic IEV genes in the training cohort;
TableS5: The IEV sig value of each patient in each cohort;
TableS6: The comparisons of IEV sig with other colon cancer related signatures in each cohort;
TableS7: Pan-Cancer analysis for the prognosis of IEVsig;
TableS8: Upgrade and Downgrade KEGG pathway in high IEVSig group in the training cohort.

## Sheet: S1
Immune Evasion Genes
B2M
IFNGR1
JAK2
SOCS1
TAP1
TAP2
TAPBP
ADAR
ATG10
ATG101
CFLAR
FITM2
GPAA1
GPI1
IFNGR2
IKBKG
IRF1
JAK1
OTUD5
PTPN2
RBCK1
STAT1
STAT2
TNFAIP3
TNFRSF1A
TRAF2
ATG12
ATG3
ATG5
BECN1
CHIC2
DNTTIP1
EMC8
ERAP1
ERP44
FADD
HDAC1
IST1
MAP3K7
MEN1
MOGS
NDUFA13
NXT1
OTULIN
PDIA3
PIGS
PIGU
PPP2R2A
PSMB8
RB1CC1
RBM15
RIC8
RNF31
SCAF4
SMG7
TAB1
TAB2
TMEM127
TNFRSF1B
UBE2G2
UBE2N
VDAC2
VPS29
VPS35
VPS4B
WIPI2
ZCCHC14
ACAD9
ACTB
AGO2
AHSA1
ANAPC15
ARF6
ATG14
ATG7
ATG9A
ATP13A1
ATXN7L3
BC003331
BCL2L1
BOLA3
BRAT1
BRPF1
CAD
CALR
CEP55
CHMP5
COX6C
CREBBP
CUL3
DCP1A
DET1
DICER1
DNAJC13
DOT1L
DPH5
EIF3H
EMC2
EMC3
EMC4
EMC6
F8A
FAM58B
FAS
FNTB
GALE
GLS
H2-K1
HCFC2
HDGFRP2
HEXIM1
HIRA
HSPA13
IFNAR1
IFNAR2
IKBKB
INO80
IPPK
IRF9
JAGN1
JMJD6
KAT6A
KLF16
KMT2A
LIPT2
MAPK1
MED16
MED23
MED24
MGAT1
MTA2
N6AMT1
NCBP1
NDUFAF6
NPLOC4
NUP188
PCBP2
PCED1B
PDCD6IP
PDSS2
PI4KB
PIGK
PIGT
PKN2
PPP1CA
PPP1R8
PPP2R3C
PRKCSH
PSMB9
PSMG1
PTAR1
RCE1
RGP1
RIC1
S100PBP
SARNP
SETD1A
SETDB1
SLC25A32
SPCS1
SRRT
SRSF7
STOML2
SUSD6
TBK1
TFRC
TGFBR2
TMEM208
TRADD
TRPM7
UBR5
UFC1
UFL1
USP7
UXS1
VPS13A
VPS16
WDR7
WDR83
WWP2
YAP1
ZC3H3

## Sheet: S2
Table S2.Including Cohorts in our study
Cohort names	RNAType	Cancer type	Number of patients	CohortType
GSE39582	Microarray	Colon Cancer	585	Training
TCGA-Colon cancer	RNA-seq	Colon Cancer	392	Validation
GSE33113	Microarray	Colon Cancer	90	Validation
GSE38832	Microarray	Colon Cancer	122	Validation
GSE39084	Microarray	Colon Cancer	61	Validation
TCGA-Pancancer	RNA-seq	Pancancer	10530	Validation
IMvigor210	RNA-seq	Urologic tumors	348	immune-related validation cohort

## Sheet: S3
Table S3. Cohorts information in our study.
level	GSE33113	GSE38832	GSE39084	GSE39582	TCGA	p
n	90	122	61	585	392
Age(mean(SD))	52.50 (6.36)	NA	61.70 (17.73)	66.95 (13.17)	66.95 (12.84)	<0.001
Gender(%)
Female	48(53.3)	NA	28(45.9)	263(45.0)	181(46.2)	<0.001
Male	42(46.7)	NA	33(54.1)	322(55.0)	211(53.8)
NA	NA	122(100.0)	NA	NA	NA
BMI(mean(SD))	NA	NA	NA	NA	29.58(18.37)	NA
TNM(%)						<0.001
I	NA	18(14.8)	8(13.1)	38(6.5)	65(16.6)
II	90(100.0)	35(28.7)	20(32.8)	271(46.3)	153(39.0)
III	NA	39(32.0)	14(23.0)	210(35.9)	105(26.8)
IV	NA	30(24.6)	19(31.1)	60(10.3)	58(14.8)
NA	NA	NA	NA	6(1.0)	11(2.8)
MSI(%)						<0.001
High	NA	NA	16(26.2)	77(13.2)	9(2.3)
Low	NA	NA	45(73.8)	459(78.5)	66(16.8)
NA	90(100.0)	122(100.0)	NA	49(8.4)	317(80.9)
RACE(%)						NA
ASIAN	NA	NA	NA	NA	9(2.3)
BLACKORAFRICANAMERICAN	NA	NA	NA	NA	51(13.0)
WHITE	NA	NA	NA	NA	181(46.2)
NA	90(100.0)	122(100.0)	61(100.0)	585(100.0)	151(38.5)
Residual_tumor(%)						NA
NA	90(100.0)	122(100.0)	61(100.0)	585(100.0)	61(15.6)
R0	NA	NA	NA	NA	286(73.0)
R1	NA	NA	NA	NA	2(0.5)
R2	NA	NA	NA	NA	24(6.1)
RX	NA	NA	NA	NA	19(4.8)
Chemotherapy(%)						NA
NA	90(100.0)	122(100.0)	61(100.0)	585(100.0)	NA
NO	NA	NA	NA	NA	262(66.8)
YES	NA	NA	NA	NA	130(33.2)
lymphatic_invasion(%)						NA
NA	90(100.0)	122(100.0)	61(100.0)	585(100.0)	38(9.7)
NO	NA	NA	NA	NA	209(53.3)
YES	NA	NA	NA	NA	145(37.0)
M(%)						NA
M0	NA	NA	NA	NA	290(74.9)
M1	NA	NA	NA	NA	58(15.0)
MX	NA	NA	NA	NA	39(10.1)
NA	90(100.0)	122(100.0)	61(100.0)	585(100.0)	NA
N(%)						NA
N0	NA	NA	NA	NA	233(59.4)
N1	NA	NA	NA	NA	92(23.5)
N2	NA	NA	NA	NA	67(17.1)
NA	90(100.0)	122(100.0)	61(100.0)	585(100.0)	NA
T(%)						NA
NA	90(100.0)	122(100.0)	61(100.0)	585(100.0)	1(0.3)
T1	NA	NA	NA	NA	9(2.3)
T2	NA	NA	NA	NA	69(17.6)
T3	NA	NA	NA	NA	269(68.6)
T4	NA	NA	NA	NA	44(11.2)
Metastasis(%)						NA
NO	NA	NA	43(70.5)	NA	NA
YES	NA	NA	17(27.9)	NA	NA
NA	90(100.0)	122(100.0)	1(1.6)	585(100.0)	392(100.0)
RFS(%)						<0.001
NO	71(78.9)	88(72.1)	38(62.3)	395(67.5)	377(96.2)
YES	19(21.1)	34(27.9)	22(36.1)	179(30.6)	15(3.8)
NA	NA	NA	1(1.6)	11(1.9)	NA
RFS_time(mean(SD))	256.81(165.00)	321.89(187.36)	249.41(150.23)	333.28(194.14)	327.11(184.44)	<0.001
OS(%)						<0.001
NO	NA	94(77.0)	38(62.3)	385(65.8)	309(78.8)
YES	NA	28(23.0)	23(37.7)	194(33.2)	82(20.9)
NA	90(100.0)	NA	NA	6(1.0)	1(0.3)
OS_time(mean(SD))	NaN(NA)	40.50(32.18)	1443.54(873.45)	57.83(38.76)	850.71(768.40)	<0.001

## Sheet: S4
TableS4: The coef of the prognostic IEV genes
Gene	Coef	p.val	p.val.adjust
ACTB	0.359553	0.003	0.004
ARF6	-0.261082	0.009	0.009
FITM2	-0.218717	0.006	0.0064
IFNGR2	0.355519	0.004	0.00457143
IKBKG	0.390352	<0.001	<0.001
IRF1	-0.412588	<0.001	<0.001
JAGN1	-0.412737	<0.001	<0.001
KAT6A	0.0349699	0.003	0.004
OTULIN	-0.0604335	0.004	0.00457143
PSMG1	-0.076775	<0.001	0
SRRT	-0.0373418	0.001	0.002
TAP2	-0.0178522	0.001	0.002
TFRC	-0.0329127	<0.001	<0.001
TGFBR2	0.257812	0.002	0.0032
TNFRSF1A	0.171844	0.002	0.0032
UBE2N	-0.150701	0.001	0.002

## Sheet: S5
GSE39582						GSE33113						GSE38832							GSE39084						TCGA
ID	RFS_time	RFS	riskscore	risk		ID	RFS_time	RFS	riskscore	risk		ID	RFS_time	RFS	riskscore	risk	TNM		ID	RFS_time	RFS	riskscore	risk		Samples	RFS_time	RFS	riskscore	risk
GSM972443	48	0	-1.10427	low		GSM820063	93.6667	0	-1.12996	low		GSM950500	20.33	0	-1.67764	low	2		GSM955467	111.033	0	-0.592198	low		TCGA-3L-AA1B	15.8333	0	1.99544	high
GSM972189	192	0	-0.862338	low		GSM820080	75.7667	0	-0.921708	low		GSM950447	14.63	0	-1.36504	low	1		GSM955464	47.6667	0	-0.468837	low		TCGA-4N-A93T	4.86667	0	2.01271	high
GSM972277	51	0	-0.861322	low		GSM820098	102.167	0	-0.903882	low		GSM950429	108.73	0	-1.26224	low	3		GSM955458	64.7667	0	-0.405642	low		TCGA-4T-AA8H	12.8333	0	1.91747	high
GSM972499	72	0	-0.797534	low		GSM820105	71.3667	0	-0.63178	low		GSM950455	22.83	0	-1.25821	low	3		GSM955470	49.0667	0	-0.39272	low		TCGA-5M-AAT4	1.63333	0	1.78568	high
GSM972492	68	0	-0.779573	low		GSM820118	53.6	0	-0.592184	low		GSM950483	30.8	0	-1.25814	low	1		GSM955459	88	0	-0.379042	low		TCGA-5M-AAT6	7.3	0	0.931457	low
GSM971978	109	0	-0.737685	low		GSM820056	51.5	0	-0.56371	low		GSM950420	81.1	0	-1.25225	low	2		GSM955483	57.2	0	-0.257822	low		TCGA-5M-AATE	27	0	1.92222	high
GSM971975	46	0	-0.719751	low		GSM820082	42.6	1	-0.460832	low		GSM950517	52.07	0	-1.15186	low	3		GSM955460	66.7333	0	-0.122568	low		TCGA-A6-2671	17.8333	0	1.69043	high
GSM972263	76	0	-0.654055	low		GSM820057	39.1667	0	-0.423062	low		GSM950468	3.83	0	-1.13907	low	2		GSM955472	88.4667	0	-0.0152995	low		TCGA-A6-2672	47.3	0	0.281246	low
GSM972075	44	0	-0.623517	low		GSM820055	24.9333	0	-0.350163	low		GSM950469	13.87	0	-1.12077	low	1		GSM955465	37.1	0	-0.0136702	low		TCGA-A6-2674	24.5	0	1.53659	high
GSM972221	65	0	-0.61246	low		GSM820074	47.1	0	-0.340063	low		GSM950432	105.6	0	-1.12026	low	3		GSM955440	10.4333	1	0.034313	low		TCGA-A6-2675	44.0333	0	1.28409	high
GSM972270	65	0	-0.568186	low		GSM820064	95.6	0	-0.323319	low		GSM950453	31.37	0	-1.01011	low	2		GSM955473	5.13333	1	0.0465714	low		TCGA-A6-2676	43.5	0	0.194782	low
GSM971981	48	0	-0.556237	low		GSM820062	47.7667	0	-0.295229	low		GSM950475	55.1	0	-0.962909	low	1		GSM955509	14.8	1	0.10478	low		TCGA-A6-2677	24.6667	0	0.958597	low
GSM971993	56	0	-0.512748	low		GSM820050	2.06667	0	-0.2523	low		GSM950481	56.4	0	-0.881786	low	2		GSM955479	12.8667	0	0.123829	low		TCGA-A6-2678	42.8667	0	0.957062	low
GSM972286	37	0	-0.495029	low		GSM820122	52.7333	0	-0.175181	low		GSM950496	24.33	0	-0.868593	low	1		GSM955461	76.7333	0	0.170069	low		TCGA-A6-2679	45.5333	0	1.83725	high
GSM972296	22	0	-0.486056	low		GSM820079	61.9667	0	-0.136314	low		GSM950508	40.97	1	-0.792055	low	4		GSM955452	36	0	0.184853	low		TCGA-A6-2680	35.6	0	1.58222	high
GSM972278	45	0	-0.483467	low		GSM820106	42.7	0	-0.110541	low		GSM950472	31.33	0	-0.789016	low	1		GSM955448	17.4667	1	0.185683	low		TCGA-A6-2681	38.3333	0	1.59681	high
GSM971970	86	0	-0.472958	low		GSM820054	53.7667	0	-0.0717511	low		GSM950521	7.83	0	-0.788179	low	3		GSM955480	56.4667	0	0.231246	low		TCGA-A6-2682	12.7	0	1.28308	high
GSM972261	7	0	-0.465025	low		GSM820087	49.1	0	-0.0629952	low		GSM950467	37	0	-0.761993	low	1		GSM955488	90.4333	0	0.289552	low		TCGA-A6-2683	10	0	2.55194	high
GSM972330	86	0	-0.456979	low		GSM820066	64.2667	0	-0.0517638	low		GSM950476	59.03	0	-0.73322	low	1		GSM955493	74.2	0	0.290539	low		TCGA-A6-2684	32.5333	1	1.39624	high
GSM971969	63	0	-0.450629	low		GSM820096	39.1333	0	-0.0478984	low		GSM950512	80.37	0	-0.728095	low	2		GSM955466	50.3	0	0.339092	low		TCGA-A6-2685	31.6	1	2.53981	high
GSM972332	87	0	-0.446036	low		GSM820076	65.9	0	-0.046827	low		GSM950421	3.87	1	-0.663533	low	3		GSM955496	90.3	0	0.342909	low		TCGA-A6-2686	37.5333	0	1.22363	low
GSM972086	43	0	-0.399651	low		GSM820124	43.2	0	-0.0293634	low		GSM950413	12.67	1	-0.639825	low	4		GSM955468	54.1	0	0.355418	low		TCGA-A6-3807	35.1333	0	0.622196	low
GSM972445	35	0	-0.388766	low		GSM820095	80.4667	0	-0.0154208	low		GSM950450	30.33	0	-0.624627	low	3		GSM955474	7.93333	0	0.432706	low		TCGA-A6-3808	33.8	0	1.11567	low
GSM972452	99	0	-0.31721	low		GSM820121	45.9333	0	-0.0104491	low		GSM950480	12.97	0	-0.613559	low	3		GSM955471	42.9667	0	0.457629	low		TCGA-A6-3809	33.2	0	-0.415349	low
GSM972196	73	0	-0.289443	low		GSM820132	34.7333	0	-8.58182e-05	low		GSM950431	70.6	0	-0.588184	low	3		GSM955486	25.9	0	0.464977	low		TCGA-A6-3810	37.0333	0	1.06251	low
GSM972283	51	0	-0.267797	low		GSM820073	33.1333	0	0.00227738	low		GSM950498	56.43	0	-0.586929	low	4		GSM955482	21.3	0	0.487397	low		TCGA-A6-4105	12.1333	0	0.903963	low
GSM972194	83	0	-0.250999	low		GSM820071	6.8	1	0.00336816	low		GSM950511	3.57	1	-0.511145	low	4		GSM955443	75.5	0	0.495607	low		TCGA-A6-4107	32.9	0	1.60009	high
GSM972485	75	0	-0.241205	low		GSM820130	41	0	0.0166611	low		GSM950506	8.43	0	-0.49897	low	2		GSM955506	44	0	0.503961	high		TCGA-A6-5656	33.3667	0	1.28836	high
GSM972374	90	0	-0.239537	low		GSM820101	42	0	0.0184089	low		GSM950514	50.17	0	-0.485024	low	3		GSM955508	93.0667	0	0.526434	high		TCGA-A6-5657	32.0667	0	2.07425	high
GSM971971	65	0	-0.232815	low		GSM820126	40.6333	0	0.0551316	low		GSM950501	1.17	0	-0.481779	low	4		GSM955478	16.5667	1	0.638125	high		TCGA-A6-5659	30.8667	0	1.63448	high
GSM972276	43	0	-0.226737	low		GSM820053	51.3667	0	0.0608833	low		GSM950505	11.43	0	-0.479318	low	3		GSM955469	59.8667	0	0.63833	high		TCGA-A6-5660	29.6	0	1.3114	high
GSM972406	106	0	-0.205464	low		GSM820135	1.66667	1	0.0714164	low		GSM950529	91.8	0	-0.446796	low	3		GSM955491	1.6	0	0.646927	high		TCGA-A6-5661	34	0	1.73254	high
GSM972195	120	0	-0.199475	low		GSM820075	71.9	0	0.0748001	low		GSM950523	106.47	0	-0.436168	low	2		GSM955505	102.967	0	0.651797	high		TCGA-A6-5662	16.5	0	2.38671	high
GSM972108	103	0	-0.197945	low		GSM820065	59.1333	0	0.0813791	low		GSM950528	92.2	0	-0.431295	low	3		GSM955494	25.8333	1	0.719234	high		TCGA-A6-5664	6.1	0	2.34183	high
GSM972314	46	0	-0.195071	low		GSM820134	35.3667	0	0.0988993	low		GSM950502	2.03	1	-0.422739	low	4		GSM955503	10.2667	1	0.731337	high		TCGA-A6-5665	17.6333	0	0.726354	low
GSM972143	154	0	-0.170838	low		GSM820137	47.6	0	0.104243	low		GSM950532	33.07	0	-0.400613	low	2		GSM955447	74.1	0	0.746408	high		TCGA-A6-5666	16.9667	0	1.2011	low
GSM972461	96	0	-0.159322	low		GSM820113	59.5	0	0.148812	low		GSM950482	16.2	1	-0.389476	low	4		GSM955463	57.2667	0	0.752839	high		TCGA-A6-5667	29.5667	0	1.09916	low
GSM972298	9	0	-0.158356	low		GSM820052	39.1667	0	0.185819	low		GSM950484	20.43	0	-0.351718	low	3		GSM955501	8.56667	1	0.777405	high		TCGA-A6-6137	27.4667	0	1.47459	high
GSM972057	26	0	-0.136694	low		GSM820089	7.86667	0	0.198445	low		GSM950522	95.47	0	-0.349876	low	2		GSM955484	44.0333	0	0.784464	high		TCGA-A6-6138	22.8333	0	1.16822	low
GSM972080	53	1	-0.136301	low		GSM820048	66.6667	0	0.202965	low		GSM950419	43.83	0	-0.344891	low	3		GSM955462	47.1	0	0.810592	high		TCGA-A6-6140	24.4667	0	1.08259	low
GSM972197	50	0	-0.136038	low		GSM820049	4.66667	0	0.207017	low		GSM950454	11.43	0	-0.314026	low	2		GSM955492	9.53333	1	0.842451	high		TCGA-A6-6141	8.5	0	1.20598	low
GSM972335	46	0	-0.123342	low		GSM820084	118.5	0	0.222601	low		GSM950516	89.17	0	-0.310705	low	2		GSM955442	4.2	1	0.867576	high		TCGA-A6-6142	21.8	0	2.05761	high
GSM972397	105	0	-0.120133	low		GSM820116	9.1	1	0.236742	low		GSM950520	111.4	0	-0.292899	low	3		GSM955477	15.9	1	0.875068	high		TCGA-A6-6648	22.8667	0	0.690629	low
GSM972264	73	0	-0.119217	low		GSM820114	61.2333	0	0.238029	low		GSM950459	20.77	0	-0.280233	low	3		GSM955454	64.8	0	0.92434	high		TCGA-A6-6649	24.5	0	2.19428	high
GSM972347	7	0	-0.118691	low		GSM820070	44.3	0	0.248806	low		GSM950443	54.47	0	-0.275246	low	1		GSM955453	34.1667	0	0.939726	high		TCGA-A6-6650	20.9	0	0.991202	low
GSM972087	8	1	-0.11464	low		GSM820085	119.967	0	0.257681	high		GSM950499	24.1	0	-0.266006	low	1		GSM955476	69.8667	0	0.96359	high		TCGA-A6-6651	22.0667	0	1.96863	high
GSM971991	55	0	-0.111438	low		GSM820060	16.6333	0	0.270566	high		GSM950515	30.8	1	-0.240584	low	4		GSM955487	77.5	0	1.07551	high		TCGA-A6-6652	25.0333	0	1.01028	low
GSM972453	100	0	-0.104733	low		GSM820081	65.3	0	0.30732	high		GSM950439	57.2	0	-0.239145	low	3		GSM955457	95.3	1	1.09245	high		TCGA-A6-6653	24.7333	0	0.301884	low
GSM972271	13	1	-0.0993994	low		GSM820058	21.9	1	0.316661	high		GSM950425	41	0	-0.229705	low	3		GSM955502	11.1333	1	1.13885	high		TCGA-A6-6654	24.2	0	2.0283	high
GSM971983	87	0	-0.0992206	low		GSM820115	61.4667	0	0.334309	high		GSM950451	8.53	1	-0.138146	low	4		GSM955489	18.6333	1	1.15105	high		TCGA-A6-6780	20.4	0	-0.0506034	low
GSM972190	108	0	-0.0971314	low		GSM820078	14.8667	0	0.344254	high		GSM950465	24.83	0	-0.130962	low	2		GSM955475	69.8667	0	1.24867	high		TCGA-A6-6781	19.9333	0	1.87579	high
GSM972265	60	0	-0.095952	low		GSM820067	35.3333	1	0.346573	high		GSM950434	85.63	0	-0.112043	low	3		GSM955500	2.03333	1	1.59725	high		TCGA-A6-6782	20.5667	0	1.91497	high
GSM972126	63	0	-0.0816281	low		GSM820111	39.6333	0	0.3495	high		GSM950437	92.37	0	-0.112031	low	2		GSM955446	1.03333	1	1.6872	high		TCGA-A6-A565	10.0333	0	2.10762	high
GSM972364	103	0	-0.0759132	low		GSM820094	26.7667	0	0.391858	high		GSM950513	95.03	0	-0.105012	low	2		GSM955499	2.13333	0	1.76427	high		TCGA-A6-A566	8.56667	0	2.26183	high
GSM972035	39	0	-0.0716912	low		GSM820129	11.4667	0	0.393429	high		GSM950509	54.17	0	-0.0851714	low	3		GSM955504	18.2667	1	1.8585	high		TCGA-A6-A567	20.4	1	1.69652	high
GSM972363	140	0	-0.0709295	low		GSM820131	38.2333	0	0.399742	high		GSM950463	7.37	0	-0.0800341	low	3								TCGA-A6-A56B	55.9333	0	2.3128	high
GSM972290	39	0	-0.0700609	low		GSM820123	14.9	1	0.41745	high		GSM950445	35	0	-0.0769272	low	1								TCGA-A6-A5ZU	9.76667	0	2.05094	high
GSM972225	37	0	-0.0601469	low		GSM820086	32.4667	0	0.422505	high		GSM950448	12.17	0	-0.076415	low	2								TCGA-AA-3488	5.1	0	1.15204	low
GSM972220	1	0	-0.0488627	low		GSM820059	37.9	0	0.447068	high		GSM950464	9.47	1	-0.072634	low	4								TCGA-AA-3489	7.13333	0	1.36559	high
GSM972042	51	0	-0.0476423	low		GSM820051	27.7333	1	0.47717	high		GSM950458	27.1	0	-0.0709615	high	4								TCGA-AA-3494	1.03333	0	1.13513	low
GSM972387	24	1	-0.046862	low		GSM820120	24.5333	0	0.482218	high		GSM950527	49	1	-0.0630704	high	4								TCGA-AA-3495	37.5667	0	0.304173	low
GSM972215	47	0	-0.0427406	low		GSM820117	17.9333	1	0.544008	high		GSM950490	53.03	0	-0.0388728	high	2								TCGA-AA-3496	1.03333	0	0.263541	low
GSM972509	14	0	-0.0421943	low		GSM820090	11.0667	1	0.595576	high		GSM950457	9.73	1	-0.0211257	high	3								TCGA-AA-3502	35.5	0	1.40549	high
GSM971972	75	0	-0.0365154	low		GSM820110	32.3667	0	0.609893	high		GSM950478	22.93	1	-0.0182946	high	3								TCGA-AA-3506	58.8333	0	1.34227	high
GSM971976	36	0	-0.0345191	low		GSM820091	14.5667	1	0.615508	high		GSM950479	20.83	0	-0.0124959	high	2								TCGA-AA-3509	63.8333	0	1.20961	low
GSM972391	43	1	-0.0251441	low		GSM820108	1.86667	0	0.617178	high		GSM950438	41.53	1	-0.00299372	high	3								TCGA-AA-3510	64.8667	0	0.803574	low
GSM972511	47	0	-0.0179674	low		GSM820061	49	0	0.633834	high		GSM950418	84.43	0	0.018893	high	2								TCGA-AA-3511	1.96667	0	1.7773	high
GSM972325	53	1	-0.0152185	low		GSM820068	30.9667	0	0.635563	high		GSM950411	1.57	1	0.0341601	high	4								TCGA-AA-3514	1.03333	0	1.90651	high
GSM972337	41	0	-0.0100251	low		GSM820125	29.7667	0	0.658889	high		GSM950430	46.2	0	0.0492541	high	2								TCGA-AA-3516	13.2	0	0.120408	low
GSM972324	82	0	-0.00741006	low		GSM820102	1.8	0	0.669222	high		GSM950488	19.37	0	0.0518805	high	4								TCGA-AA-3517	27.3667	0	1.04603	low
GSM972241	17	0	-0.0052802	low		GSM820127	6.66667	1	0.669564	high		GSM950486	11.7	1	0.0522476	high	3								TCGA-AA-3518	1.03333	0	0.25749	low
GSM972294	25	0	-0.00443723	low		GSM820107	13.6333	1	0.677603	high		GSM950510	8.2	1	0.0523225	high	4								TCGA-AA-3519	9.2	0	1.23273	low
GSM972152	56	0	-0.00355278	low		GSM820097	13.0333	1	0.717713	high		GSM950435	95.03	0	0.0653793	high	2								TCGA-AA-3520	24.3667	0	1.51936	high
GSM971990	12	0	-0.00205739	low		GSM820069	118.333	0	0.718344	high		GSM950470	25.1	0	0.0659719	high	3								TCGA-AA-3522	37.5667	0	1.16223	low
GSM972016	14	1	0.00190212	low		GSM820092	14.6	1	0.791857	high		GSM950442	107.1	0	0.0721433	high	1								TCGA-AA-3524	36.5333	0	0.352059	low
GSM972368	92	0	0.00763383	low		GSM820133	36.4667	0	0.791883	high		GSM950487	14.6	1	0.0816906	high	2								TCGA-AA-3526	19.3333	0	0.0900188	low
GSM972494	57	0	0.00764945	low		GSM820077	60.2333	0	0.798933	high		GSM950504	10.53	1	0.097991	high	2								TCGA-AA-3530	19.3333	0	1.20805	low
GSM972170	73	0	0.0113776	low		GSM820119	21.1333	1	0.800457	high		GSM950491	1.1	1	0.114205	high	4								TCGA-AA-3531	34.5	0	0.700516	low
GSM972200	54	0	0.0147027	low		GSM820136	47.7	0	0.832466	high		GSM950415	32.53	1	0.118434	high	4								TCGA-AA-3532	29.4	0	0.683409	low
GSM972346	72	0	0.0159374	low		GSM820112	39.4667	0	0.88869	high		GSM950433	60	1	0.119295	high	3								TCGA-AA-3534	29.4	0	0.917863	low
GSM972053	29	0	0.016042	low		GSM820093	33.5333	0	0.910585	high		GSM950436	54.7	0	0.128752	high	3								TCGA-AA-3538	26.3667	0	1.32892	high
GSM972056	92	0	0.0210005	low		GSM820083	8.96667	1	0.964137	high		GSM950477	21.63	0	0.151829	high	1								TCGA-AA-3542	13.1667	0	0.833033	low
GSM972120	36	0	0.0269731	low		GSM820099	15.8	0	0.984413	high		GSM950474	42.87	0	0.165091	high	2								TCGA-AA-3543	1	0	0.237537	low
GSM972292	25	0	0.031422	low		GSM820104	55.5667	0	0.995003	high		GSM950440	101.3	0	0.165143	high	1								TCGA-AA-3544	14.2	0	0.825601	low
GSM972493	59	0	0.0316969	low		GSM820072	11.9	1	1.05769	high		GSM950507	9.6	0	0.213348	high	2								TCGA-AA-3548	34.4667	0	1.23153	low
GSM972348	62	0	0.0352935	low		GSM820103	66.1	0	1.06518	high		GSM950471	110.5	0	0.233095	high	3								TCGA-AA-3549	21.3	0	1.35807	high
GSM972520	62	0	0.0364797	low		GSM820100	15.2333	0	1.09989	high		GSM950518	5.2	1	0.247451	high	4								TCGA-AA-3552	4.06667	0	1.05476	low
GSM972341	69	0	0.0439649	low		GSM820088	14.8667	1	1.13276	high		GSM950462	40.47	0	0.251114	high	2								TCGA-AA-3553	24.3333	0	0.98869	low
GSM972470	85	0	0.0594839	low		GSM820128	43.9667	0	1.39389	high		GSM950452	18.07	1	0.2734	high	3								TCGA-AA-3554	18.2	0	1.77536	high
GSM972507	42	0	0.0595252	low		GSM820109	54.6667	0	1.86552	high		GSM950493	18	1	0.273949	high	4								TCGA-AA-3555	3.03333	0	1.02603	low
GSM972304	30	0	0.0598791	low								GSM950441	97.53	0	0.290982	high	1								TCGA-AA-3556	23.3333	0	1.02968	low
GSM972280	46	0	0.0615506	low								GSM950485	19.77	0	0.307321	high	2								TCGA-AA-3560	20.2667	0	0.688617	low
GSM972389	93	0	0.0675933	low								GSM950473	36.13	0	0.312658	high	4								TCGA-AA-3561	14.1333	0	0.69995	low
GSM972129	11	0	0.070756	low								GSM950427	12.83	1	0.326219	high	4								TCGA-AA-3562	20.2667	0	1.41416	high
GSM972468	24	0	0.0745039	low								GSM950426	54	0	0.355501	high	3								TCGA-AA-3655	61.8667	0	1.57233	high
GSM972192	158	0	0.0792116	low								GSM950424	41.47	0	0.371828	high	3								TCGA-AA-3660	79.1667	0	1.62812	high
GSM972083	127	0	0.0797954	low								GSM950530	23.4	1	0.395517	high	4								TCGA-AA-3662	6.13333	0	1.57753	high
GSM972388	83	0	0.0798533	low								GSM950489	40.07	0	0.443282	high	1								TCGA-AA-3663	7.06667	0	0.671746	low
GSM971997	89	0	0.0805446	low								GSM950466	36	1	0.463021	high	4								TCGA-AA-3664	54.7667	0	0.901406	low
GSM972044	42	0	0.0854437	low								GSM950423	27.6	0	0.509457	high	2								TCGA-AA-3666	2.03333	0	1.2121	low
GSM972078	54	1	0.090743	low								GSM950446	30.93	0	0.517785	high	3								TCGA-AA-3667	14.2	0	1.64681	high
GSM972495	18	1	0.0933207	low								GSM950416	16.1	1	0.527031	high	4								TCGA-AA-3673	50.7333	0	1.29427	high
GSM971964	35	0	0.094538	low								GSM950503	49.5	0	0.546241	high	1								TCGA-AA-3675	47.7	0	0.990605	low
GSM972063	70	0	0.0985221	low								GSM950444	83.77	0	0.579522	high	2								TCGA-AA-3678	47.6667	0	0.683664	low
GSM972317	5	1	0.0996113	low								GSM950531	21.57	0	0.592442	high	3								TCGA-AA-3679	15.2333	0	1.4608	high
GSM972199	66	0	0.0998952	low								GSM950460	63.53	0	0.614266	high	2								TCGA-AA-3680	11.1667	0	1.45204	high
GSM972202	53	0	0.100119	low								GSM950428	3.57	0	0.636394	high	1								TCGA-AA-3681	6.06667	0	1.40288	high
GSM972282	51	0	0.101073	low								GSM950519	84.2	0	0.666835	high	2								TCGA-AA-3685	37.5667	0	0.293676	low
GSM972353	133	0	0.112125	low								GSM950461	37.17	0	0.67589	high	2								TCGA-AA-3688	19.2667	0	1.03378	low
GSM972281	56	0	0.112793	low								GSM950526	92.77	1	0.680657	high	4								TCGA-AA-3692	13.2	0	0.165326	low
GSM972117	11	1	0.113127	low								GSM950414	6.83	1	0.74537	high	4								TCGA-AA-3696	5.1	0	1.35827	high
GSM972469	86	0	0.116051	low								GSM950412	17.6	1	0.779404	high	4								TCGA-AA-3697	86.2333	0	0.792205	low
GSM972001	73	0	0.124339	low								GSM950495	9.2	0	0.833293	high	2								TCGA-AA-3710	27.3667	0	0.0966787	low
GSM972289	17	0	0.131166	low								GSM950525	92.47	0	0.944604	high	3								TCGA-AA-3713	19.3	0	0.789805	low
GSM972167	36	1	0.131457	low								GSM950492	44.7	0	1.01363	high	3								TCGA-AA-3715	5.1	0	1.61177	high
GSM972223	33	0	0.132711	low								GSM950494	12.77	1	1.0227	high	4								TCGA-AA-3811	10.2	0	1.65595	high
GSM972521	76	0	0.136903	low								GSM950524	6.4	1	1.31005	high	4								TCGA-AA-3812	25.4	0	2.4377	high
GSM972360	141	0	0.138673	low								GSM950422	108.57	0	1.52497	high	3								TCGA-AA-3815	33.5	0	-0.0403345	low
GSM972395	147	0	0.147118	low								GSM950497	4.33	0	1.52555	high	2								TCGA-AA-3818	1	0	1.73296	high
GSM972058	60	0	0.150501	low																					TCGA-AA-3819	25.3667	0	1.23737	low
GSM972107	60	0	0.151133	low																					TCGA-AA-3821	1.03333	0	0.989904	low
GSM972065	46	0	0.151919	low																					TCGA-AA-3831	18.2333	0	0.972159	low
GSM972291	10	1	0.155844	low																					TCGA-AA-3833	16.1667	0	1.57192	high
GSM972398	64	0	0.164655	low																					TCGA-AA-3837	39.5333	0	1.26804	high
GSM972334	77	0	0.165217	low																					TCGA-AA-3841	37.4667	0	2.3545	high
GSM972025	53	0	0.167772	low																					TCGA-AA-3842	13.2	0	0.862059	low
GSM972505	144	0	0.171711	low																					TCGA-AA-3844	12.1667	0	0.848955	low
GSM972343	52	0	0.174279	low																					TCGA-AA-3846	17.2667	0	0.20075	low
GSM972458	17	0	0.177478	low																					TCGA-AA-3848	10.2	0	1.50339	high
GSM972266	20	0	0.178503	low																					TCGA-AA-3851	33.5333	0	1.01113	low
GSM972228	1	0	0.185346	low																					TCGA-AA-3854	36.5333	0	1.58947	high
GSM972136	61	1	0.186949	low																					TCGA-AA-3855	32.5	0	0.588556	low
GSM972399	90	0	0.188187	low																					TCGA-AA-3856	1	0	0.269581	low
GSM972407	132	0	0.196508	low																					TCGA-AA-3858	31.5	0	1.22591	low
GSM972055	93	0	0.19881	low																					TCGA-AA-3860	31.5	0	0.769179	low
GSM972491	70	0	0.200592	low																					TCGA-AA-3861	30.4667	0	1.63223	high
GSM972226	20	0	0.200756	low																					TCGA-AA-3862	30.4667	0	0.907563	low
GSM972130	55	0	0.20276	low																					TCGA-AA-3864	53.7333	0	0.575834	low
GSM971963	17	1	0.204552	low																					TCGA-AA-3866	17.2667	0	0.407648	low
GSM971984	5	1	0.206957	low																					TCGA-AA-3867	13.1333	0	1.60148	high
GSM972444	5	1	0.208975	low																					TCGA-AA-3869	27.4	0	0.821622	low
GSM972207	34	1	0.214101	low																					TCGA-AA-3870	30.4	0	2.58778	high
GSM972123	71	0	0.214433	low																					TCGA-AA-3875	18.3	0	0.531367	low
GSM972496	142	0	0.21697	low																					TCGA-AA-3877	31.4333	0	0.660168	low
GSM972508	134	0	0.217139	low																					TCGA-AA-3930	2.03333	0	0.815861	low
GSM972119	25	1	0.217385	low																					TCGA-AA-3939	13.1667	0	1.64318	high
GSM972274	57	0	0.218414	low																					TCGA-AA-3941	24.3333	0	1.63781	high
GSM972081	26	0	0.219609	low																					TCGA-AA-3947	33.4667	0	-0.434198	low
GSM972466	75	0	0.22231	low																					TCGA-AA-3949	26.3667	0	0.0131743	low
GSM972268	48	0	0.222523	low																					TCGA-AA-3950	24.3333	0	1.10795	low
GSM972203	54	0	0.240202	low																					TCGA-AA-3952	2.03333	0	0.678129	low
GSM972110	4	1	0.248397	low																					TCGA-AA-3955	21.2667	0	0.568111	low
GSM972403	56	0	0.248684	low																					TCGA-AA-3956	34.5	0	1.24485	low
GSM972147	140	0	0.256855	low																					TCGA-AA-3966	2.03333	0	0.920643	low
GSM972480	69	0	0.257588	low																					TCGA-AA-3968	22.3	0	0.727504	low
GSM972135	4	1	0.258575	low																					TCGA-AA-3970	36.5333	0	0.144642	low
GSM972076	153	0	0.258689	low																					TCGA-AA-3971	16.3	0	0.896886	low
GSM972004	89	0	0.261222	low																					TCGA-AA-3972	40.5333	0	1.85323	high
GSM972312	97	0	0.261403	low																					TCGA-AA-3973	13.2333	0	1.3911	high
GSM972450	19	1	0.262478	low																					TCGA-AA-3975	34.5333	0	1.73855	high
GSM972516	66	0	0.266482	low																					TCGA-AA-3976	26.3667	0	1.22637	low
GSM972020	9	1	0.279622	low																					TCGA-AA-3977	25.3667	0	0.274965	low
GSM972239	14	0	0.284114	low																					TCGA-AA-3979	24.3333	0	0.607873	low
GSM972506	141	0	0.284695	low																					TCGA-AA-3980	8.06667	0	0.567125	low
GSM972411	125	0	0.286559	low																					TCGA-AA-3982	27.4	0	0.857801	low
GSM971985	7	0	0.287637	low																					TCGA-AA-3986	19.3333	0	0.645319	low
GSM972425	59	0	0.287759	low																					TCGA-AA-3989	8.06667	0	1.42368	high
GSM972358	81	0	0.289448	low																					TCGA-AA-3994	27.4	0	1.49259	high
GSM972299	41	0	0.292146	low																					TCGA-AA-A004	14.1333	0	1.70416	high
GSM972072	172	0	0.293395	low																					TCGA-AA-A00A	38.5667	0	0.673708	low
GSM972344	75	0	0.298989	low																					TCGA-AA-A00D	19.2667	0	0.717623	low
GSM972484	76	0	0.29997	low																					TCGA-AA-A00E	30.4333	0	0.904923	low
GSM972236	12	0	0.303884	low																					TCGA-AA-A00F	34.5	0	1.77761	high
GSM972498	19	1	0.304075	low																					TCGA-AA-A00J	18.3	0	1.12849	low
GSM972205	7	1	0.304836	low																					TCGA-AA-A00K	18.3	0	1.05841	low
GSM972329	78	0	0.304871	low																					TCGA-AA-A00L	38.5667	0	1.24337	low
GSM971977	49	0	0.31053	low																					TCGA-AA-A00N	4.06667	0	1.53275	high
GSM972287	43	0	0.313651	low																					TCGA-AA-A00O	27.4	0	0.888039	low
GSM972393	5	1	0.316131	low																					TCGA-AA-A00Q	42.6	0	1.52227	high
GSM972515	118	0	0.316872	low																					TCGA-AA-A00R	1	0	-0.158933	low
GSM972462	88	0	0.319289	low																					TCGA-AA-A00U	17.2667	0	1.02121	low
GSM972040	63	0	0.321703	low																					TCGA-AA-A00W	15.2	0	1.57371	high
GSM972238	19	0	0.329655	low																					TCGA-AA-A00Z	22.3	0	0.542759	low
GSM972103	28	1	0.332214	low																					TCGA-AA-A010	35.4667	0	1.00904	low
GSM972478	69	0	0.334622	low																					TCGA-AA-A017	15.2333	0	1.11192	low
GSM972475	87	0	0.334913	low																					TCGA-AA-A01C	15.2333	0	0.689001	low
GSM972279	52	0	0.337378	low																					TCGA-AA-A01D	6.1	0	1.48108	high
GSM972434	19	1	0.339208	low																					TCGA-AA-A01F	32.4667	0	1.41927	high
GSM972490	74	0	0.343144	low																					TCGA-AA-A01G	12.1667	0	0.571366	low
GSM972382	37	1	0.344741	low																					TCGA-AA-A01I	31.4333	0	0.93365	low
GSM971982	42	0	0.3466	low																					TCGA-AA-A01K	31.4333	0	1.10154	low
GSM972109	36	0	0.353283	low																					TCGA-AA-A01P	25.4	0	0.690883	low
GSM972174	97	0	0.355146	low																					TCGA-AA-A01Q	1.03333	0	-0.0659799	low
GSM972137	9	1	0.357708	low																					TCGA-AA-A01R	20.2667	0	0.284833	low
GSM972173	15	1	0.364359	low																					TCGA-AA-A01S	1.03333	0	0.980004	low
GSM972303	19	0	0.366329	low																					TCGA-AA-A01T	33.5	0	1.7465	high
GSM972370	32	1	0.368709	low																					TCGA-AA-A01V	1.03333	0	1.01927	low
GSM972230	27	0	0.37052	low																					TCGA-AA-A01X	26.3667	0	1.57003	high
GSM972454	75	0	0.381059	low																					TCGA-AA-A01Z	37.5333	0	1.93675	high
GSM972114	46	0	0.38744	low																					TCGA-AA-A024	39.6	0	1.91137	high
GSM972182	23	1	0.392615	low																					TCGA-AA-A029	52.7	0	1.13596	low
GSM972414	53	0	0.394476	low																					TCGA-AA-A02E	3	0	1.49723	high
GSM972418	70	0	0.394809	low																					TCGA-AA-A02F	40.5333	0	0.637229	low
GSM972252	16	0	0.395359	low																					TCGA-AA-A02H	2.03333	0	1.25709	low
GSM972032	60	0	0.398751	low																					TCGA-AA-A02J	5.1	0	0.931414	low
GSM972074	1	1	0.399245	low																					TCGA-AA-A02K	10.2	0	1.6468	high
GSM972321	9	0	0.399245	low																					TCGA-AA-A02R	22.3333	0	0.236079	low
GSM972092	47	0	0.399249	low																					TCGA-AA-A02W	33.5	0	0.647548	low
GSM972079	168	0	0.401428	low																					TCGA-AA-A02Y	40.5333	0	1.26466	high
GSM972323	80	0	0.403124	low																					TCGA-AA-A03J	41.5333	0	1.35063	high
GSM971979	53	0	0.410488	low																					TCGA-AD-5900	12.3333	0	0.395397	low
GSM971992	20	0	0.412875	low																					TCGA-AD-6548	21.6667	0	0.986487	low
GSM972232	21	0	0.418902	low																					TCGA-AD-6888	11.4333	0	1.06722	low
GSM972233	15	0	0.424762	low																					TCGA-AD-6889	50.5333	0	0.660494	low
GSM972017	43	0	0.426301	low																					TCGA-AD-6890	24.8667	0	0.813347	low
GSM971960	74	0	0.42677	low																					TCGA-AD-6895	25.4333	0	0.480444	low
GSM972339	76	0	0.429245	low																					TCGA-AD-6899	5.86667	0	1.38432	high
GSM972145	135	0	0.430469	low																					TCGA-AD-6901	15.6	1	2.14104	high
GSM972161	9	1	0.432016	low																					TCGA-AD-6963	27.8	0	0.744514	low
GSM972146	66	0	0.441566	low																					TCGA-AD-6964	10.8333	1	0.854168	low
GSM972338	74	0	0.442674	low																					TCGA-AD-6965	21.6	0	1.52247	high
GSM972383	92	0	0.449003	low																					TCGA-AD-A5EK	16.6667	0	0.956673	low
GSM972242	17	0	0.449713	low																					TCGA-AF-2687	42.2333	0	1.31023	high
GSM972052	15	0	0.44975	low																					TCGA-AF-2690	17.4667	0	1.76193	high
GSM972060	82	0	0.451306	low																					TCGA-AF-2691	43.6333	0	1.07579	low
GSM971995	25	0	0.452149	low																					TCGA-AF-2692	10.9	1	1.84886	high
GSM972071	183	0	0.453078	low																					TCGA-AF-2693	38.5	0	1.11315	low
GSM972164	3	1	0.454997	low																					TCGA-AF-3400	34.9667	0	1.83401	high
GSM972148	127	0	0.457668	low																					TCGA-AF-3911	23.1667	0	1.35182	high
GSM972447	31	0	0.457835	low																					TCGA-AF-3913	10.5333	0	1.78517	high
GSM972431	54	0	0.458737	low																					TCGA-AF-4110	30.4	0	1.18676	low
GSM972026	32	1	0.460728	low																					TCGA-AF-5654	17.0667	0	0.913657	low
GSM972073	163	0	0.461458	low																					TCGA-AF-6136	6.63333	0	1.71213	high
GSM972036	50	0	0.462347	low																					TCGA-AF-6655	20.3	0	1.20204	low
GSM972153	66	0	0.465998	low																					TCGA-AF-6672	9.3	1	1.54116	high
GSM972310	25	0	0.466628	low																					TCGA-AF-A56K	40.5667	1	1.14634	low
GSM972415	8	1	0.467462	low																					TCGA-AF-A56L	66.9	0	1.09696	low
GSM972013	43	0	0.468491	low																					TCGA-AF-A56N	12	0	1.85652	high
GSM972038	1	0	0.468736	low																					TCGA-AG-3574	3.03333	0	1.6461	high
GSM972404	48	0	0.46925	low																					TCGA-AG-3575	12.1667	0	0.730357	low
GSM972180	19	1	0.469871	low																					TCGA-AG-3578	32.4667	0	1.16075	low
GSM972191	122	0	0.473332	low																					TCGA-AG-3580	8.13333	0	0.278472	low
GSM972269	79	0	0.474645	low																					TCGA-AG-3581	7.16667	0	1.44149	high
GSM972018	117	0	0.476048	low																					TCGA-AG-3582	36.5333	0	0.584842	low
GSM972139	38	1	0.477055	low																					TCGA-AG-3583	20.3333	0	0.869318	low
GSM972284	27	0	0.483831	low																					TCGA-AG-3584	24.3333	0	1.80272	high
GSM972251	7	0	0.486265	low																					TCGA-AG-3586	1.03333	0	0.352285	low
GSM972105	32	0	0.494487	low																					TCGA-AG-3587	40.5333	0	0.554371	low
GSM972024	37	1	0.499335	low																					TCGA-AG-3591	34.5	0	1.09235	low
GSM972322	66	1	0.499632	low																					TCGA-AG-3592	34.5	0	1.44297	high
GSM972222	57	0	0.500306	low																					TCGA-AG-3593	34.5	0	0.65788	low
GSM972198	57	0	0.501397	low																					TCGA-AG-3594	2.03333	0	0.707575	low
GSM972309	95	0	0.501704	low																					TCGA-AG-3598	50.7333	0	0.30823	low
GSM972417	146	0	0.503049	low																					TCGA-AG-3599	12.2	0	0.999231	low
GSM972318	36	0	0.504367	low																					TCGA-AG-3600	6.13333	0	1.01546	low
GSM972455	74	0	0.507722	low																					TCGA-AG-3605	1	0	0.862842	low
GSM972409	104	0	0.516628	low																					TCGA-AG-3608	16.1667	0	0.340667	low
GSM972250	12	0	0.519096	low																					TCGA-AG-3609	20.2667	0	1.15299	low
GSM972302	27	0	0.520666	low																					TCGA-AG-3611	14.1333	0	1.06857	low
GSM972396	107	0	0.522359	high																					TCGA-AG-3612	20.2667	0	1.41908	high
GSM972069	201	0	0.529004	high																					TCGA-AG-3726	8.1	0	2.25464	high
GSM972501	106	0	0.529352	high																					TCGA-AG-3727	1	0	3.00782	high
GSM972240	14	0	0.530935	high																					TCGA-AG-3728	30.4	0	1.92454	high
GSM972101	21	1	0.531461	high																					TCGA-AG-3731	37.5333	0	1.34047	high
GSM972010	10	1	0.534601	high																					TCGA-AG-3732	33.4333	0	1.32427	high
GSM972155	6	1	0.536779	high																					TCGA-AG-3742	1	0	1.31556	high
GSM972002	25	1	0.536966	high																					TCGA-AG-3878	1	0	2.2925	high
GSM972489	74	0	0.542092	high																					TCGA-AG-3881	19.3	0	2.63023	high
GSM972128	93	0	0.542482	high																					TCGA-AG-3882	20.2667	0	1.94244	high
GSM972187	9	1	0.543949	high																					TCGA-AG-3883	1.03333	0	1.55175	high
GSM972037	33	0	0.548164	high																					TCGA-AG-3885	18.2	0	2.36265	high
GSM972465	84	0	0.551969	high																					TCGA-AG-3887	35.4667	0	0.560954	low
GSM972285	2	0	0.552446	high																					TCGA-AG-3890	17.2667	0	0.995928	low
GSM972472	80	0	0.55278	high																					TCGA-AG-3892	13.2	0	0.198108	low
GSM972420	6	1	0.554139	high																					TCGA-AG-3893	35.5	0	1.81125	high
GSM972319	78	0	0.555089	high																					TCGA-AG-3894	14.2	0	1.27168	high
GSM972307	82	0	0.556516	high																					TCGA-AG-3896	1.03333	0	1.72165	high
GSM972451	97	0	0.55653	high																					TCGA-AG-3898	48.7	0	0.615429	low
GSM972247	6	0	0.557225	high																					TCGA-AG-3901	25.3667	0	1.4252	high
GSM972015	91	0	0.55762	high																					TCGA-AG-3902	32.4667	0	0.790742	low
GSM972427	53	0	0.558895	high																					TCGA-AG-3909	20.2667	0	2.17466	high
GSM972165	36	1	0.560009	high																					TCGA-AG-3999	26.3667	0	1.50635	high
GSM972061	43	0	0.567543	high																					TCGA-AG-4001	36.5333	0	1.70867	high
GSM972333	80	0	0.5679	high																					TCGA-AG-4005	14.2333	0	1.39906	high
GSM972085	97	0	0.569152	high																					TCGA-AG-4007	1.03333	0	1.84326	high
GSM972306	56	0	0.571505	high																					TCGA-AG-4008	17.2667	0	1.35475	high
GSM972372	33	1	0.572533	high																					TCGA-AG-4022	46.6667	0	1.7229	high
GSM972070	68	0	0.576451	high																					TCGA-AG-A002	21.2667	0	2.2759	high
GSM972351	24	0	0.581355	high																					TCGA-AG-A008	14.1333	0	0.553544	low
GSM972459	12	0	0.582084	high																					TCGA-AG-A00C	6.1	0	1.24768	low
GSM972244	14	0	0.582295	high																					TCGA-AG-A00H	26.3333	0	1.53656	high
GSM972385	63	0	0.582469	high																					TCGA-AG-A00Y	4.1	0	0.604712	low
GSM972204	4	1	0.583742	high																					TCGA-AG-A011	37.5333	0	0.12211	low
GSM972253	16	0	0.588236	high																					TCGA-AG-A014	16.1667	0	1.85781	high
GSM972423	13	1	0.593595	high																					TCGA-AG-A015	17.2667	0	1.87292	high
GSM972308	92	0	0.596292	high																					TCGA-AG-A016	9.2	0	1.32173	high
GSM972121	35	0	0.602341	high																					TCGA-AG-A01J	1.03333	0	1.477	high
GSM972380	6	1	0.602877	high																					TCGA-AG-A01N	31.4333	0	0.879557	low
GSM971999	1	0	0.602933	high																					TCGA-AG-A020	1.03333	0	0.0726113	low
GSM972474	9	1	0.606021	high																					TCGA-AG-A023	27.4	0	1.73936	high
GSM972144	121	0	0.61065	high																					TCGA-AG-A025	50.6667	0	1.08614	low
GSM972260	13	0	0.612642	high																					TCGA-AG-A026	1.96667	0	1.2088	low
GSM972497	1	0	0.615141	high																					TCGA-AG-A02G	19.2667	0	0.25282	low
GSM972132	61	0	0.615743	high																					TCGA-AG-A02N	62.8333	0	-0.228916	low
GSM972375	117	0	0.634246	high																					TCGA-AG-A02X	41.5667	0	0.891606	low
GSM972176	35	1	0.638723	high																					TCGA-AG-A032	26.4	0	1.53104	high
GSM972047	33	0	0.639896	high																					TCGA-AG-A036	118.733	0	0.225137	low
GSM972023	6	1	0.640079	high																					TCGA-AH-6544	39.1	0	1.33823	high
GSM972379	95	0	0.64234	high																					TCGA-AH-6547	2.53333	0	1.40969	high
GSM972300	41	0	0.645319	high																					TCGA-AH-6549	17.7333	0	1.27365	high
GSM972171	130	0	0.64563	high																					TCGA-AH-6643	34.2	0	1.72845	high
GSM972067	183	0	0.645793	high																					TCGA-AH-6644	27.9333	0	1.79932	high
GSM972259	29	0	0.647405	high																					TCGA-AH-6897	26.8	0	1.10642	low
GSM972201	67	0	0.65	high																					TCGA-AH-6903	19.7333	0	1.3843	high
GSM972124	75	0	0.650522	high																					TCGA-AU-3779	14.7	0	1.37172	high
GSM972460	96	0	0.651506	high																					TCGA-AU-6004	27.4667	0	0.579156	low
GSM972163	41	0	0.653101	high																					TCGA-AY-4070	6.2	0	1.04498	low
GSM972327	83	0	0.654057	high																					TCGA-AY-5543	33.4667	0	1.1187	low
GSM972362	98	0	0.654324	high																					TCGA-AY-6197	21.7333	0	0.752295	low
GSM972231	14	0	0.654794	high																					TCGA-AY-6386	18.0667	0	1.41693	high
GSM972316	83	0	0.656875	high																					TCGA-AY-A54L	13.2	0	1.7457	high
GSM972159	93	0	0.659966	high																					TCGA-AY-A69D	18.1	0	1.34287	high
GSM972133	27	1	0.663543	high																					TCGA-AY-A71X	19.6	0	2.03304	high
GSM972099	15	0	0.666871	high																					TCGA-AY-A8YK	19.1	0	1.82486	high
GSM972488	49	0	0.667546	high																					TCGA-AZ-4308	110.8	0	1.76298	high
GSM971980	59	0	0.669095	high																					TCGA-AZ-4313	77	0	0.80637	low
GSM971989	16	1	0.671958	high																					TCGA-AZ-4315	59.2	0	0.881687	low
GSM972111	13	1	0.674554	high																					TCGA-AZ-4323	1.43333	0	1.76886	high
GSM972224	20	1	0.675004	high																					TCGA-AZ-4614	5.73333	0	0.856313	low
GSM972090	69	0	0.67531	high																					TCGA-AZ-4615	22.9333	0	0.262109	low
GSM972435	14	1	0.679532	high																					TCGA-AZ-4616	5.2	0	0.926445	low
GSM972151	77	0	0.680671	high																					TCGA-AZ-4682	22.6667	0	1.37694	high
GSM972297	46	0	0.682993	high																					TCGA-AZ-4684	13.7	0	1.36499	high
GSM971974	56	0	0.684872	high																					TCGA-AZ-5403	10.1333	0	1.52949	high
GSM972022	82	0	0.689279	high																					TCGA-AZ-5407	89.4333	0	1.56734	high
GSM972326	85	0	0.693101	high																					TCGA-AZ-6598	50.1	0	0.926306	low
GSM972134	7	1	0.69773	high																					TCGA-AZ-6599	6.86667	0	1.85327	high
GSM972243	2	0	0.698952	high																					TCGA-AZ-6600	12.2667	0	1.87424	high
GSM972430	53	0	0.703866	high																					TCGA-AZ-6601	75.6667	1	0.615136	low
GSM972440	52	0	0.708128	high																					TCGA-AZ-6603	29.9667	0	1.32793	high
GSM972030	52	0	0.708386	high																					TCGA-AZ-6605	5.3	0	1.4707	high
GSM972249	14	0	0.714097	high																					TCGA-AZ-6606	11.9	0	0.84961	low
GSM972021	5	1	0.714177	high																					TCGA-AZ-6607	3.23333	0	2.78335	high
GSM972158	120	0	0.71458	high																					TCGA-AZ-6608	1.96667	0	1.14521	low
GSM972094	61	0	0.718787	high																					TCGA-BM-6198	21.5333	0	1.76793	high
GSM972028	78	0	0.72221	high																					TCGA-CA-5254	12.8667	0	1.581	high
GSM972150	109	0	0.725002	high																					TCGA-CA-5255	12.5333	0	2.20994	high
GSM972336	50	0	0.726449	high																					TCGA-CA-5256	12.6333	0	0.123898	low
GSM972354	23	1	0.731099	high																					TCGA-CA-5796	12.5667	0	1.82025	high
GSM971994	43	0	0.735609	high																					TCGA-CA-5797	12.7667	0	1.30128	high
GSM972328	78	1	0.739234	high																					TCGA-CA-6715	12.7667	0	1.95328	high
GSM972408	32	0	0.739652	high																					TCGA-CA-6716	12.3667	0	1.87407	high
GSM972275	3	1	0.747906	high																					TCGA-CA-6717	12.9333	0	1.76133	high
GSM972012	101	0	0.748324	high																					TCGA-CA-6718	6.9	0	0.283012	low
GSM972106	9	1	0.750404	high																					TCGA-CA-6719	11.8	0	2.1276	high
GSM972517	32	1	0.751689	high																					TCGA-CI-6619	6.13333	0	0.871882	low
GSM972392	21	1	0.754734	high																					TCGA-CI-6620	3	0	1.63305	high
GSM972378	86	0	0.76117	high																					TCGA-CI-6621	13.9667	0	0.59311	low
GSM972127	85	0	0.762219	high																					TCGA-CI-6622	45.4	0	0.924001	low
GSM972331	75	0	0.762769	high																					TCGA-CI-6623	48.1	0	1.38473	high
GSM972384	106	0	0.763279	high																					TCGA-CI-6624	48.8667	0	1.58764	high
GSM972084	129	0	0.763784	high																					TCGA-CK-4948	150.067	0	1.26047	high
GSM972227	20	0	0.764797	high																					TCGA-CK-4950	86.6333	0	1.51336	high
GSM972095	67	0	0.767063	high																					TCGA-CK-4951	16	1	0.792651	low
GSM972184	4	1	0.770109	high																					TCGA-CK-4952	15.8333	0	0.791049	low
GSM972059	59	0	0.773015	high																					TCGA-CK-5912	49.7667	0	0.743583	low
GSM972100	25	0	0.781038	high																					TCGA-CK-5913	52.0333	0	0.762694	low
GSM972034	50	0	0.782904	high																					TCGA-CK-5914	22.3	0	-0.24745	low
GSM972502	131	0	0.788024	high																					TCGA-CK-5916	9.73333	0	0.896182	low
GSM972160	39	1	0.791027	high																					TCGA-CK-6747	27.3333	0	0.714819	low
GSM972178	21	1	0.791064	high																					TCGA-CK-6748	2.03333	0	2.40111	high
GSM972390	6	1	0.791315	high																					TCGA-CK-6751	17.2667	0	0.910813	low
GSM972405	79	0	0.791961	high																					TCGA-CL-4957	14.1667	0	1.11976	low
GSM972116	2	1	0.794928	high																					TCGA-CL-5917	79.2	0	2.3536	high
GSM971962	73	0	0.79774	high																					TCGA-CM-4743	23.3667	0	-0.410131	low
GSM972169	164	0	0.801335	high																					TCGA-CM-4744	20.3	0	0.533556	low
GSM972313	91	0	0.802384	high																					TCGA-CM-4746	37.5333	0	0.167972	low
GSM972091	45	1	0.805127	high																					TCGA-CM-4748	26.4	0	1.835	high
GSM972457	34	1	0.806547	high																					TCGA-CM-4750	8.13333	0	0.941424	low
GSM972293	50	0	0.807089	high																					TCGA-CM-4751	27.4	0	1.31995	high
GSM972429	62	0	0.81005	high																					TCGA-CM-4752	13.2	0	0.598682	low
GSM972400	8	1	0.810301	high																					TCGA-CM-5341	29.4667	0	0.828061	low
GSM971959	4	1	0.817118	high																					TCGA-CM-5344	22.3333	0	1.96708	high
GSM971987	68	0	0.820397	high																					TCGA-CM-5348	23.3	0	2.06695	high
GSM972432	19	1	0.822446	high																					TCGA-CM-5349	30.5	0	1.43291	high
GSM972141	15	1	0.830888	high																					TCGA-CM-5860	32.4667	0	1.41815	high
GSM972386	90	0	0.833158	high																					TCGA-CM-5861	11.1667	1	0.703531	low
GSM972142	2	1	0.834436	high																					TCGA-CM-5862	1.03333	0	1.58809	high
GSM972102	46	0	0.837863	high																					TCGA-CM-5863	15.2333	0	1.9053	high
GSM972428	55	0	0.841418	high																					TCGA-CM-5864	15.2333	0	1.33902	high
GSM972115	11	1	0.84428	high																					TCGA-CM-5868	17.2667	0	1.55056	high
GSM972122	19	1	0.844809	high																					TCGA-CM-6161	15.2333	0	0.57109	low
GSM972315	84	0	0.846179	high																					TCGA-CM-6162	12.1667	0	1.58851	high
GSM972138	45	1	0.847464	high																					TCGA-CM-6163	14.2333	0	1.46707	high
GSM972257	9	1	0.853844	high																					TCGA-CM-6164	29.4333	0	0.733219	low
GSM972504	24	1	0.864122	high																					TCGA-CM-6165	16.2667	0	1.04678	low
GSM972031	55	0	0.864837	high																					TCGA-CM-6166	22.3	0	1.18053	low
GSM972481	65	0	0.870347	high																					TCGA-CM-6167	15.2	0	2.42941	high
GSM972449	19	1	0.876624	high																					TCGA-CM-6168	13.1667	0	1.7381	high
GSM971988	15	1	0.876688	high																					TCGA-CM-6169	13.2	0	1.06443	low
GSM971966	63	0	0.884635	high																					TCGA-CM-6170	15.2333	0	0.838868	low
GSM972424	104	0	0.885605	high																					TCGA-CM-6171	14.2333	0	1.58869	high
GSM972376	87	0	0.888252	high																					TCGA-CM-6172	11.1667	0	1.35824	high
GSM972522	99	0	0.89098	high																					TCGA-CM-6674	13.1333	0	0.615681	low
GSM972104	41	0	0.893498	high																					TCGA-CM-6675	11.2333	0	1.99448	high
GSM972082	119	1	0.894054	high																					TCGA-CM-6676	11.2333	0	1.54971	high
GSM971965	33	0	0.897264	high																					TCGA-CM-6677	11.2333	0	0.77799	low
GSM972487	67	0	0.901284	high																					TCGA-CM-6679	10.2	0	1.81075	high
GSM972033	50	0	0.904666	high																					TCGA-CM-6680	12.2	0	1.22569	low
GSM972096	3	1	0.907985	high																					TCGA-D5-5537	24.0667	0	1.56929	high
GSM972477	81	0	0.910666	high																					TCGA-D5-5538	33.5667	0	1.81495	high
GSM972157	118	0	0.91139	high																					TCGA-D5-5539	19.3	0	1.81874	high
GSM972168	4	1	0.914556	high																					TCGA-D5-5540	56.8667	0	0.366532	low
GSM972000	9	1	0.916818	high																					TCGA-D5-5541	56.7	0	0.947194	low
GSM972093	74	0	0.917396	high																					TCGA-D5-6529	12.8667	0	1.48763	high
GSM972175	28	1	0.923109	high																					TCGA-D5-6530	20.7	0	-0.0798685	low
GSM972301	105	0	0.924951	high																					TCGA-D5-6531	18	0	0.707229	low
GSM972503	146	0	0.930228	high																					TCGA-D5-6532	18.5	0	1.24675	low
GSM972098	15	0	0.933354	high																					TCGA-D5-6533	25.8333	0	1.24306	low
GSM972019	21	1	0.937371	high																					TCGA-D5-6534	43.8667	0	2.33477	high
GSM972510	86	0	0.940451	high																					TCGA-D5-6535	15.3333	0	1.42893	high
GSM972412	5	1	0.94591	high																					TCGA-D5-6536	16.4333	1	1.49603	high
GSM972273	16	0	0.951785	high																					TCGA-D5-6537	4.1	0	0.614056	low
GSM972154	3	1	0.954091	high																					TCGA-D5-6538	17.3667	0	1.83077	high
GSM972166	3	1	0.960071	high																					TCGA-D5-6539	12.6667	0	1.6841	high
GSM972305	31	0	0.960237	high																					TCGA-D5-6540	16.3667	0	0.571044	low
GSM972179	17	1	0.961757	high																					TCGA-D5-6541	15.8	0	1.13997	low
GSM972377	82	0	0.972216	high																					TCGA-D5-6898	7.63333	0	1.42149	high
GSM972342	28	0	0.978455	high																					TCGA-D5-6920	12.5667	0	1.17044	low
GSM972188	11	1	0.983206	high																					TCGA-D5-6922	10.2667	0	1.30715	high
GSM972352	74	1	0.983891	high																					TCGA-D5-6923	12.6	0	1.51545	high
GSM972426	81	0	0.988004	high																					TCGA-D5-6924	14.5	0	1.40989	high
GSM972371	81	0	0.996435	high																					TCGA-D5-6926	9.16667	0	1.43429	high
GSM972149	132	0	0.998909	high																					TCGA-D5-6927	9.56667	0	0.511337	low
GSM972513	13	1	1.00223	high																					TCGA-D5-6928	11.8	0	0.771495	low
GSM972088	79	0	1.00353	high																					TCGA-D5-6929	13.6	0	1.07284	low
GSM972373	37	1	1.01041	high																					TCGA-D5-6930	13.5333	0	0.485169	low
GSM972185	22	1	1.01326	high																					TCGA-D5-6931	12.1667	0	1.31527	high
GSM972416	5	1	1.03351	high																					TCGA-D5-6932	11.5333	0	1.45363	high
GSM972193	73	0	1.04997	high																					TCGA-D5-7000	10.4	0	1.52962	high
GSM971973	46	0	1.05021	high																					TCGA-DC-4745	21.3	0	1.32971	high
GSM972162	77	0	1.05713	high																					TCGA-DC-4749	25.4	0	1.02262	low
GSM972256	13	1	1.05827	high																					TCGA-DC-5337	26.4	0	0.207515	low
GSM972248	14	0	1.06294	high																					TCGA-DC-5869	31.4333	0	1.04894	low
GSM972050	19	0	1.06559	high																					TCGA-DC-6154	12.1667	0	2.12272	high
GSM972183	11	1	1.06756	high																					TCGA-DC-6155	14.1667	0	1.37233	high
GSM972512	4	1	1.06787	high																					TCGA-DC-6156	1	0	2.18607	high
GSM972311	106	0	1.0724	high																					TCGA-DC-6157	52.7	0	1.26524	high
GSM972077	26	1	1.07835	high																					TCGA-DC-6158	11.1333	0	1.76618	high
GSM972355	17	1	1.08458	high																					TCGA-DC-6160	44.6333	0	1.20004	low
GSM972049	26	0	1.09358	high																					TCGA-DC-6681	26.3333	0	1.69312	high
GSM972267	67	0	1.10696	high																					TCGA-DC-6682	25.4	0	0.491528	low
GSM972131	86	0	1.1191	high																					TCGA-DC-6683	25.4	0	1.71331	high
GSM971968	93	1	1.12311	high																					TCGA-DM-A0X9	121.367	0	0.86183	low
GSM972436	2	1	1.12476	high																					TCGA-DM-A0XD	16.1333	0	1.30718	high
GSM972235	7	0	1.13478	high																					TCGA-DM-A0XF	38.7333	0	1.16544	low
GSM972349	5	0	1.14141	high																					TCGA-DM-A1D0	132.467	0	1.81455	high
GSM971986	68	0	1.16068	high																					TCGA-DM-A1D4	64	0	0.783258	low
GSM972237	25	0	1.16089	high																					TCGA-DM-A1D6	19	0	1.02837	low
GSM972473	45	1	1.17134	high																					TCGA-DM-A1D7	2.66667	0	0.854807	low
GSM972486	33	0	1.17161	high																					TCGA-DM-A1D8	12.7667	0	1.18002	low
GSM971998	18	1	1.17719	high																					TCGA-DM-A1D9	142.333	0	1.30932	high
GSM972211	57	0	1.17795	high																					TCGA-DM-A1DA	7.6	0	1.00589	low
GSM971996	76	0	1.18775	high																					TCGA-DM-A1DB	44.9333	0	1.22844	low
GSM972046	21	1	1.18929	high																					TCGA-DM-A1HA	86.6667	0	0.691341	low
GSM972125	14	1	1.19398	high																					TCGA-DM-A1HB	137.533	0	0.660493	low
GSM972419	30	1	1.19557	high																					TCGA-DM-A280	7.86667	0	1.4028	high
GSM972112	32	0	1.20183	high																					TCGA-DM-A282	141.1	0	1.94669	high
GSM972156	112	0	1.20337	high																					TCGA-DM-A285	5.96667	0	1.87739	high
GSM972381	27	1	1.20441	high																					TCGA-DM-A288	10.6667	0	2.1098	high
GSM972177	20	1	1.22593	high																					TCGA-DM-A28A	26.8333	0	0.884423	low
GSM972369	18	1	1.22996	high																					TCGA-DM-A28C	64.3	0	2.0238	high
GSM972340	48	1	1.23498	high																					TCGA-DM-A28E	121.6	0	0.817916	low
GSM972027	94	0	1.23538	high																					TCGA-DM-A28F	36.4667	0	1.85585	high
GSM972483	23	1	1.24495	high																					TCGA-DM-A28G	61.6333	0	1.50391	high
GSM972118	19	1	1.25234	high																					TCGA-DM-A28H	16.1333	1	1.35011	high
GSM972255	5	0	1.2624	high																					TCGA-DM-A28K	99.6	0	1.31916	high
GSM972366	14	1	1.2668	high																					TCGA-DM-A28M	96.5	0	1.19138	low
GSM972410	91	0	1.27939	high																					TCGA-DT-5265	12.8	0	2.43295	high
GSM972464	86	0	1.2852	high																					TCGA-DY-A0XA	128.2	0	1.2012	low
GSM972467	72	0	1.29506	high																					TCGA-DY-A1DC	21	1	1.31122	high
GSM972518	15	1	1.3061	high																					TCGA-DY-A1DD	58.0333	0	1.24516	low
GSM972234	10	0	1.31554	high																					TCGA-DY-A1DE	110.533	0	0.744546	low
GSM972029	36	0	1.3179	high																					TCGA-DY-A1DF	24.4667	0	2.10952	high
GSM972172	4	1	1.32239	high																					TCGA-DY-A1DG	19.7333	0	1.18936	low
GSM972367	95	0	1.33126	high																					TCGA-DY-A1H8	33.0667	0	0.570222	low
GSM972422	13	1	1.3322	high																					TCGA-EF-5830	3.53333	0	1.2881	high
GSM972345	41	1	1.33502	high																					TCGA-EF-5831	4.23333	0	1.08563	low
GSM972262	5	0	1.33592	high																					TCGA-EI-6506	20.8333	0	1.51475	high
GSM972361	18	1	1.33781	high																					TCGA-EI-6507	20.2333	0	1.71639	high
GSM972357	42	0	1.342	high																					TCGA-EI-6508	21.2	0	1.44911	high
GSM972320	10	1	1.35011	high																					TCGA-EI-6509	3	1	1.74781	high
GSM972041	55	0	1.36942	high																					TCGA-EI-6510	18.5333	0	0.971303	low
GSM972482	42	0	1.415	high																					TCGA-EI-6511	16.0667	0	0.888848	low
GSM972519	11	1	1.42302	high																					TCGA-EI-6512	17.9333	0	1.71049	high
GSM972433	3	1	1.4322	high																					TCGA-EI-6513	16.5667	0	1.10796	low
GSM972295	61	0	1.44102	high																					TCGA-EI-6514	16.5333	0	2.21682	high
GSM972394	6	1	1.47846	high																					TCGA-EI-6881	16.6333	0	1.17417	low
GSM972272	15	0	1.50335	high																					TCGA-EI-6882	8.73333	0	1.09559	low
GSM972089	87	0	1.51218	high																					TCGA-EI-6883	11.6667	0	0.22978	low
GSM972288	35	0	1.52595	high																					TCGA-EI-6884	10.9333	0	1.49876	high
GSM972476	64	0	1.54177	high																					TCGA-EI-6885	9.83333	1	1.33242	high
GSM972186	14	1	1.59113	high																					TCGA-EI-6917	17.7	0	0.7315	low
GSM972421	22	1	1.60884	high																					TCGA-EI-7002	12.1333	0	1.63026	high
GSM972054	26	0	1.60909	high																					TCGA-EI-7004	8.56667	0	2.39042	high
GSM972068	3	1	1.61617	high																					TCGA-F4-6459	8.73333	0	2.48966	high
GSM972365	47	0	1.65805	high																					TCGA-F4-6460	10.4333	0	1.73112	high
GSM972008	2	1	1.67395	high																					TCGA-F4-6461	9.6	0	1.71747	high
GSM972140	56	1	1.6877	high																					TCGA-F4-6463	36.2333	0	1.22851	low
GSM972113	18	1	1.69992	high																					TCGA-F4-6569	36.2333	0	1.95213	high
GSM972254	9	1	1.71371	high																					TCGA-F4-6570	6.26667	0	1.34883	high
GSM971961	1	1	1.74613	high																					TCGA-F4-6703	48.5333	0	1.98838	high
GSM972011	18	1	1.80258	high																					TCGA-F4-6704	1.56667	0	1.68847	high
GSM972007	2	0	1.81961	high																					TCGA-F4-6805	34.9	0	1.97243	high
GSM972359	12	1	1.83169	high																					TCGA-F4-6806	11.2	1	1.4279	high
GSM972413	16	1	2.05897	high																					TCGA-F4-6807	43.6333	0	1.50331	high
GSM972479	3	0	2.09193	high																					TCGA-F4-6808	34.1333	0	1.57533	high
GSM972181	13	1	2.2904	high																					TCGA-F4-6809	13.4333	0	1.94734	high
GSM972097	12	1	2.72657	high																					TCGA-F4-6855	48.0667	0	1.93437	high
																									TCGA-F4-6856	35.8	0	0.511434	low
																									TCGA-F5-6464	10.1	0	2.27826	high
																									TCGA-F5-6465	50.2	0	1.25597	low
																									TCGA-F5-6571	4.06667	1	1.72814	high
																									TCGA-F5-6702	12.2667	0	2.29703	high
																									TCGA-F5-6811	32.6333	0	1.26949	high
																									TCGA-F5-6812	37	0	1.69498	high
																									TCGA-F5-6813	2.16667	0	1.05128	low
																									TCGA-F5-6814	37.7	0	1.00716	low
																									TCGA-F5-6861	38.6667	0	1.35835	high
																									TCGA-F5-6863	6.36667	0	1.73798	high
																									TCGA-F5-6864	12.6333	0	0.950753	low
																									TCGA-G4-6293	135.033	0	1.00813	low
																									TCGA-G4-6294	17.2333	0	2.12749	high
																									TCGA-G4-6295	8.46667	0	-0.102657	low
																									TCGA-G4-6297	14.6333	0	1.90711	high
																									TCGA-G4-6299	75.6	0	1.77927	high
																									TCGA-G4-6303	29.0667	0	1.53479	high
																									TCGA-G4-6304	28.6333	0	0.188916	low
																									TCGA-G4-6306	45.3	0	0.851352	low
																									TCGA-G4-6307	55.8	0	1.00598	low
																									TCGA-G4-6309	72.5333	0	1.46933	high
																									TCGA-G4-6310	64.5	0	1.99692	high
																									TCGA-G4-6311	39.9667	0	1.60328	high
																									TCGA-G4-6314	1.26667	0	1.72822	high
																									TCGA-G4-6315	62.7667	0	0.999779	low
																									TCGA-G4-6317	19.7333	1	1.5654	high
																									TCGA-G4-6320	26.8	0	1.2494	low
																									TCGA-G4-6321	22.4	0	1.93975	high
																									TCGA-G4-6322	26.3	0	0.507327	low
																									TCGA-G4-6323	13.9667	0	1.67673	high
																									TCGA-G4-6586	36.3	0	0.159669	low
																									TCGA-G4-6588	26.5333	0	0.876303	low
																									TCGA-G4-6625	85.4667	0	0.424568	low
																									TCGA-G4-6627	33.4333	0	1.55567	high
																									TCGA-G4-6628	80.8	0	1.15786	low
																									TCGA-G5-6233	3.06667	0	1.65209	high
																									TCGA-G5-6235	34.7333	0	1.63082	high
																									TCGA-G5-6572	47.7333	0	1.82132	high
																									TCGA-G5-6641	26.8	0	1.14981	low
																									TCGA-NH-A50T	18.4333	0	0.323653	low
																									TCGA-NH-A50U	9.2	0	1.963	high
																									TCGA-NH-A50V	19.6	0	1.94344	high
																									TCGA-NH-A6GB	15.8667	0	0.990414	low
																									TCGA-NH-A6GC	12.9667	0	1.80523	high
																									TCGA-NH-A8F7	18.1	0	1.37577	high
																									TCGA-NH-A8F8	17.0333	0	1.67257	high
																									TCGA-QG-A5YV	43.3667	0	0.874185	low
																									TCGA-QG-A5YW	29.8667	0	0.533761	low
																									TCGA-QG-A5YX	33.4333	0	0.917936	low
																									TCGA-QG-A5Z1	8.53333	0	1.71547	high
																									TCGA-QG-A5Z2	31.7333	0	0.712189	low
																									TCGA-QL-A97D	22.2	0	0.794261	low
																									TCGA-RU-A8FL	8.53333	1	1.48431	high
																									TCGA-SS-A7HO	16.8667	1	2.00485	high
																									TCGA-T9-A92H	2.7	0	0.986678	low
																									TCGA-WS-AB45	71	0	2.74125	high

## Sheet: S6
TableS6: The comparisons of IEVsig with other colon cancer related signatures in each cohort
Signatures	Time-ROC analysis (AUC values)			Cox regression		Dataset
	t=12	t=36	t=60	HR	95%CI
TING_SILENCED_BY_DICER	0.727835	0.819058	0.777555	6.38	2.59-15.74	GSE33113
BARRIER_CANCER_RELAPSE_TUMOR_SAMPLE_UP	0.761277	0.707927	0.712389	4.73	1.91-11.71	GSE33113
IEV sig	0.648692	0.783367	0.768853	4.55	1.84-11.23	GSE33113
BARRIER_COLON_CANCER_RECURRENCE_UP	0.623432	0.675431	0.613831	4.33	1.76-10.66	GSE33113
BARRIER_CANCER_RELAPSE_NORMAL_SAMPLE_UP	0.536507	0.702834	0.578048	3.88	1.58-9.53	GSE33113
IEV sig	0.611493	0.72106	0.638329	3.75	1.59-8.83	TCGA
IEV sig	0.706977	0.783871	0.772222	3.75	1.59-8.83	GSE39084
BARRIER_CANCER_RELAPSE_TUMOR_SAMPLE_DN	0.650035	0.576699	0.571194	3.65	1.55-8.61	TCGA
SCIAN_INVERSED_TARGETS_OF_TP53_AND_TP73_DN	0.764697	0.74044	0.773789	3.22	1.31-7.92	GSE33113
IEV sig	0.657459	0.723876	0.693353	2.94	2.12-4.07	GSE39582
IEV sig	0.563366	0.606622	0.579724	2.76	1.39-5.46	GSE38832
SCIAN_INVERSED_TARGETS_OF_TP53_AND_TP73_DN	0.654316	0.655715	0.718604	2.76	1.17-6.51	TCGA
BARRIER_COLON_CANCER_RECURRENCE_UP	0.508698	0.605356	0.63664	2.61	0.98-6.98	GSE39084
WATANABE_COLON_CANCER_MSI_VS_MSS_UP	0.683082	0.650301	0.626325	2.46	1-6.06	GSE33113
KEGG_COLORECTAL_CANCER	0.676862	0.693864	0.680842	2.23	0.84-5.93	GSE39084
BARRIER_CANCER_RELAPSE_NORMAL_SAMPLE_DN	0.622123	0.547265	0.634434	2.22	0.94-5.22	TCGA
SEIDEN_ONCOGENESIS_BY_MET	0.640747	0.552869	0.560669	2.21	0.9-5.43	GSE33113
FIRESTEIN_PROLIFERATION	0.501901	0.669845	0.606613	2.19	0.89-5.38	GSE33113
SEIDEN_ONCOGENESIS_BY_MET	0.576127	0.58578	0.64351	2.12	0.79-5.7	GSE39084
FIRESTEIN_PROLIFERATION	0.674427	0.601658	0.630313	2.11	0.79-5.65	GSE39084
SCIAN_INVERSED_TARGETS_OF_TP53_AND_TP73_DN	0.70157	0.671325	0.639869	1.84	0.69-4.92	GSE39084
TING_SILENCED_BY_DICER	0.678631	0.708005	0.644995	1.82	0.68-4.85	GSE39084
GRADE_COLON_AND_RECTAL_CANCER_DN	0.728409	0.669287	0.635863	1.78	0.67-4.74	GSE39084
GRADE_COLON_AND_RECTAL_CANCER_DN	0.71484	0.719794	0.702117	1.74	0.71-4.29	GSE33113
BARRIER_CANCER_RELAPSE_NORMAL_SAMPLE_DN	0.724816	0.670051	0.613472	1.71	0.64-4.57	GSE39084
BARRIER_COLON_CANCER_RECURRENCE_DN	0.568683	0.530042	0.491545	1.57	0.59-4.2	GSE39084
SCIAN_INVERSED_TARGETS_OF_TP53_AND_TP73_DN	0.545147	0.56162	0.579499	1.54	0.78-3.04	GSE38832
GRADE_COLON_AND_RECTAL_CANCER_DN	0.60846	0.652685	0.676657	1.53	0.77-3.04	GSE38832
BARRIER_CANCER_RELAPSE_NORMAL_SAMPLE_DN	0.561257	0.597233	0.484511	1.52	0.77-3.01	GSE38832
BARRIER_CANCER_RELAPSE_TUMOR_SAMPLE_UP	0.580654	0.519015	0.570899	1.45	0.54-3.88	GSE39084
WATANABE_COLON_CANCER_MSI_VS_MSS_UP	0.494585	0.551334	0.574569	1.43	1.04-1.99	GSE39582
TING_SILENCED_BY_DICER	0.591799	0.598764	0.681391	1.4	0.6-3.3	TCGA
TING_SILENCED_BY_DICER	0.567234	0.562528	0.520913	1.35	0.97-1.87	GSE39582
BARRIER_CANCER_RELAPSE_TUMOR_SAMPLE_UP	0.485546	0.565605	0.609336	1.35	0.68-2.67	GSE38832
BARRIER_CANCER_RELAPSE_NORMAL_SAMPLE_UP	0.610289	0.614066	0.619874	1.35	0.51-3.6	GSE39084
SCIAN_INVERSED_TARGETS_OF_TP53_AND_TP73_DN	0.5779	0.591472	0.561114	1.34	0.97-1.86	GSE39582
GRADE_COLON_AND_RECTAL_CANCER_DN	0.535542	0.540223	0.514917	1.33	0.96-1.84	GSE39582
BARRIER_COLON_CANCER_RECURRENCE_UP	0.583012	0.621011	0.7517	1.33	0.66-2.65	GSE38832
BARRIER_COLON_CANCER_RECURRENCE_DN	0.56156	0.554918	0.560109	1.27	0.92-1.76	GSE39582
TING_SILENCED_BY_DICER	0.591655	0.662245	0.710035	1.27	0.64-2.53	GSE38832
YOKOE_CANCER_TESTIS_ANTIGENS	0.519064	0.5309	0.548162	1.26	0.64-2.51	GSE38832
BARRIER_COLON_CANCER_RECURRENCE_UP	0.530008	0.517749	0.512305	1.23	0.89-1.7	GSE39582
GRADE_COLON_AND_RECTAL_CANCER_DN	0.610009	0.559802	0.626892	1.23	0.52-2.9	TCGA
SEIDEN_ONCOGENESIS_BY_MET	0.551955	0.510374	0.500289	1.19	0.86-1.64	GSE39582
KEGG_COLORECTAL_CANCER	0.596811	0.551146	0.525796	1.18	0.85-1.63	GSE39582
BARRIER_CANCER_RELAPSE_NORMAL_SAMPLE_DN	0.486687	0.537542	0.564238	1.15	0.47-2.82	GSE33113
GRADE_COLON_AND_RECTAL_CANCER_UP	0.492436	0.426523	0.484225	1.14	0.43-3.03	GSE39084
WATANABE_COLON_CANCER_MSI_VS_MSS_UP	0.634893	0.552549	0.571766	1.14	0.58-2.27	GSE38832
BARRIER_CANCER_RELAPSE_NORMAL_SAMPLE_DN	0.506169	0.56949	0.566642	1.13	0.81-1.56	GSE39582
HP_COLON_CANCER	0.551292	0.503747	0.514183	1.11	0.8-1.54	GSE39582
FIRESTEIN_PROLIFERATION	0.486268	0.507215	0.634971	1.11	0.47-2.61	TCGA
SEIDEN_ONCOGENESIS_BY_MET	0.452963	0.566347	0.687597	1.11	0.56-2.21	GSE38832
SEIDEN_MET_SIGNALING	0.563238	0.503468	0.500435	1.09	0.79-1.51	GSE39582
WATANABE_COLON_CANCER_MSI_VS_MSS_DN	0.615757	0.50139	0.499888	1.07	0.77-1.48	GSE39582
YOKOE_CANCER_TESTIS_ANTIGENS	0.480416	0.511542	0.526511	1.07	0.77-1.48	GSE39582
BARRIER_CANCER_RELAPSE_NORMAL_SAMPLE_UP	0.442119	0.486975	0.540369	1.06	0.53-2.09	GSE38832
BARRIER_CANCER_RELAPSE_NORMAL_SAMPLE_UP	0.545374	0.51441	0.490811	1.04	0.75-1.44	GSE39582
WATANABE_COLON_CANCER_MSI_VS_MSS_DN	0.335757	0.462938	0.513577	1	0.51-1.99	GSE38832
BARRIER_CANCER_RELAPSE_TUMOR_SAMPLE_UP	0.505451	0.492373	0.483891	0.98	0.71-1.36	GSE39582
FIRESTEIN_PROLIFERATION	0.589242	0.527446	0.516214	0.95	0.69-1.32	GSE39582
HP_COLON_CANCER	0.377318	0.506966	0.530765	0.94	0.35-2.51	GSE39084
KEGG_COLORECTAL_CANCER	0.370032	0.446728	0.443934	0.92	0.47-1.82	GSE38832
KEGG_COLORECTAL_CANCER	0.444472	0.527533	0.565783	0.91	0.37-2.25	GSE33113
WATANABE_COLON_CANCER_MSI_VS_MSS_DN	0.478424	0.51769	0.608365	0.89	0.38-2.09	TCGA
WATANABE_COLON_CANCER_MSI_VS_MSS_DN	0.535701	0.525457	0.526773	0.87	0.32-2.31	GSE39084
GRADE_COLON_AND_RECTAL_CANCER_UP	0.528954	0.466371	0.484432	0.85	0.61-1.17	GSE39582
SEIDEN_MET_SIGNALING	0.452128	0.542708	0.603016	0.83	0.31-2.21	GSE39084
YOKOE_CANCER_TESTIS_ANTIGENS	0.376178	0.428353	0.493365	0.82	0.31-2.18	GSE39084
WATANABE_COLON_CANCER_MSI_VS_MSS_UP	0.589834	0.398752	0.307002	0.78	0.33-1.84	TCGA
SEIDEN_MET_SIGNALING	0.375006	0.428305	0.50043	0.78	0.39-1.54	GSE38832
GRADE_COLON_AND_RECTAL_CANCER_UP	0.444253	0.46205	0.450348	0.77	0.39-1.53	GSE38832
BARRIER_COLON_CANCER_RECURRENCE_DN	0.455006	0.420107	0.328554	0.76	0.39-1.52	GSE38832
WP_METABOLIC_REPROGRAMMING_IN_COLON_CANCER	0.457395	0.480216	0.516843	0.76	0.55-1.06	GSE39582
SEIDEN_MET_SIGNALING	0.447122	0.495474	0.449428	0.76	0.32-1.79	TCGA
BARRIER_COLON_CANCER_RECURRENCE_UP	0.547396	0.51532	0.471452	0.76	0.32-1.78	TCGA
YOKOE_CANCER_TESTIS_ANTIGENS	0.361914	0.415699	0.4828	0.74	0.3-1.83	GSE33113
HP_COLON_CANCER	0.481068	0.473584	0.403621	0.72	0.31-1.69	TCGA
GRADE_COLON_AND_RECTAL_CANCER_UP	0.384888	0.397724	0.374024	0.71	0.3-1.66	TCGA
WATANABE_COLON_CANCER_MSI_VS_MSS_UP	0.46821	0.505953	0.545299	0.71	0.26-1.89	GSE39084
FIRESTEIN_PROLIFERATION	0.31781	0.542332	0.562957	0.71	0.36-1.41	GSE38832
WP_METABOLIC_REPROGRAMMING_IN_COLON_CANCER	0.502263	0.35085	0.453606	0.69	0.26-1.84	GSE39084
BARRIER_COLON_CANCER_RECURRENCE_DN	0.345533	0.424359	0.393661	0.69	0.28-1.69	GSE33113
SEIDEN_ONCOGENESIS_BY_MET	0.469098	0.484115	0.422412	0.67	0.28-1.57	TCGA
HP_COLON_CANCER	0.506558	0.482558	0.55125	0.66	0.33-1.3	GSE38832
SEIDEN_MET_SIGNALING	0.454213	0.418245	0.350437	0.65	0.26-1.59	GSE33113
BARRIER_COLON_CANCER_RECURRENCE_DN	0.504053	0.467942	0.434437	0.63	0.27-1.48	TCGA
KEGG_COLORECTAL_CANCER	0.488131	0.509285	0.595529	0.61	0.26-1.44	TCGA
BARRIER_CANCER_RELAPSE_TUMOR_SAMPLE_UP	0.415046	0.487932	0.459753	0.59	0.25-1.4	TCGA
YOKOE_CANCER_TESTIS_ANTIGENS	0.487839	0.510955	0.436527	0.55	0.23-1.3	TCGA
SCIAN_INVERSED_TARGETS_OF_TP53_AND_TP73_UP	0.458491	0.335767	0.303413	0.54	0.23-1.27	TCGA
WP_METABOLIC_REPROGRAMMING_IN_COLON_CANCER	0.425028	0.411681	0.464382	0.54	0.22-1.32	GSE33113
WP_METABOLIC_REPROGRAMMING_IN_COLON_CANCER	0.44838	0.433623	0.349946	0.49	0.25-0.98	GSE38832
HP_COLON_CANCER	0.556576	0.378912	0.480982	0.42	0.17-1.04	GSE33113
BARRIER_CANCER_RELAPSE_NORMAL_SAMPLE_UP	0.481321	0.4595	0.463267	0.38	0.16-0.9	TCGA
WP_METABOLIC_REPROGRAMMING_IN_COLON_CANCER	0.353736	0.301154	0.237665	0.3	0.13-0.7	TCGA
WATANABE_COLON_CANCER_MSI_VS_MSS_DN	0.243402	0.355922	0.312408	0.3	0.12-0.75	GSE33113
GRADE_COLON_AND_RECTAL_CANCER_UP	0.359132	0.254275	0.37446	0.25	0.1-0.6	GSE33113

## Sheet: S7
Pan-Cancer analysis for IEVsig
Dataset	Hazard.Ratio	CI95	P.value	Patients
TCGA-HNSC	1.667	1.256-2.212	<0.001	494
TCGA-KIRC	0.395	0.291-0.538	<0.001	522
TCGA-KIRP	0.296	0.162-0.54	<0.001	284
TCGA-LGG	0.356	0.248-0.513	<0.001	495
TCGA-UVM	0.053	0.012-0.231	<0.001	77
TCGA-LUAD	0.602	0.437-0.831	0.002	497
TCGA-SARC	2.284	1.336-3.907	0.003	255
TCGA-BRCA	1.794	1.205-2.671	0.004	1050
TCGA-DLBC	7.754	1.539-39.071	0.013	46
TCGA-LIHC	1.543	1.088-2.189	0.015	363
TCGA-KICH	0.197	0.053-0.735	0.016	64
TCGA-PRAD	5.033	1.331-19.026	0.017	481
TCGA-UCS	0.36	0.154-0.84	0.018	54
TCGA-PAAD	0.403	0.184-0.885	0.024	176
TCGA-LUSC	0.646	0.441-0.946	0.025	489
TCGA-TGCT	0.093	0.01-0.893	0.04	133
TCGA-UCEC	1.544	1.006-2.368	0.047	533
TCGA-ACC	2.146	0.964-4.777	0.062	79
TCGA-STAD	1.366	0.983-1.899	0.064	348
TCGA-MESO	0.619	0.356-1.077	0.09	79
TCGA-PCPG	4.603	0.769-27.557	0.095	175
TCGA-THCA	2.366	0.859-6.513	0.096	496
TCGA-GBM	0.692	0.43-1.114	0.13	143
TCGA-CHOL	0.211	0.027-1.614	0.134	36
TCGA-ESCA	2.341	0.728-7.526	0.153	151
TCGA-BLCA	1.247	0.918-1.694	0.157	400
TCGA-THYM	0.28	0.035-2.241	0.23	118
TCGA-CESC	1.537	0.761-3.105	0.231	283
TCGA-SKCM	0.529	0.18-1.549	0.245	98
TCGA-OV	0.866	0.664-1.13	0.289	353

## Sheet: S8
Upgrade pathway in high IVGSig groups
ID	Description	GeneRatio	BgRatio	pvalue	p.adjust	qvalue	geneID	Count
hsa04080	Neuroactive ligand-receptor interaction	47/359	341/8106	1.73086e-12	4.48292e-10	3.84432e-10	3952/117/887/1129/185/2587/155/2903/2891/148/1141/5617/2892/2890/2901/2740/5030/4852/5745/5179/1136/6869/5733/3356/3357/1132/2893/7434/2743/116/55879/8001/2894/4923/1812/2922/2899/2846/1511/1143/4889/2831/2569/146/6865/2898/2556	47
hsa04020	Calcium signaling pathway	37/359	240/8106	1.76123e-11	2.28079e-09	1.95589e-09	492/887/1129/816/491/2250/845/185/155/2903/4842/148/8913/2255/6869/5733/2066/3356/3357/108/777/2246/4803/844/4916/6543/4923/1812/2248/2252/815/775/6262/146/6865/5350/26281	37
hsa04024	cAMP signaling pathway	31/359	216/8106	5.05765e-09	4.36643e-07	3.74443e-07	492/117/1129/477/816/1261/491/2903/2891/2892/2890/2740/4852/5733/108/2737/2893/7434/116/5348/64399/1812/482/111/5602/480/815/775/6262/5350/2735	31
hsa04261	Adrenergic signaling in cardiomyocytes	25/359	150/8106	7.67397e-09	4.9689e-07	4.26107e-07	492/477/816/491/6332/185/148/70/4633/108/5522/27092/6330/6543/482/111/480/781/815/775/6262/146/6331/6324/5350	25
hsa04713	Circadian entrainment	18/359	97/8106	1.90788e-07	9.88282e-06	8.475e-06	117/816/2903/4842/2891/8913/2892/2775/2890/3763/3765/108/2893/116/111/815/775/6262	18
hsa04911	Insulin secretion	16/359	86/8106	8.89156e-07	3.83819e-05	3.29144e-05	117/477/816/9699/6616/2740/108/3779/116/482/111/480/815/3778/775/6262	16
hsa04925	Aldosterone synthesis and secretion	17/359	98/8106	1.13593e-06	4.20294e-05	3.60422e-05	492/477/816/491/185/3777/8913/108/1589/482/111/480/5587/815/775/5138/1583	17
hsa04360	Axon guidance	24/359	182/8106	1.41074e-06	4.56727e-05	3.91666e-05	2046/816/57689/2044/56896/285220/22854/91584/5365/5063/9353/9723/91653/56963/151449/223117/6586/2045/6092/1949/2042/9423/815/2051	24
hsa05033	Nicotine addiction	10/359	40/8106	6.60143e-06	0.000189974	0.000162912	2903/2891/1141/2892/2890/2893/55879/2569/2556/57030	10
hsa05414	Dilated cardiomyopathy	15/359	96/8106	1.82418e-05	0.000472462	0.00040516	70/6442/6445/3479/4633/108/27092/6444/6543/111/781/775/6262/3908/5350	15
hsa04970	Salivary secretion	14/359	93/8106	5.30668e-05	0.00124948	0.00107149	492/477/491/155/4842/148/108/653247/1472/482/111/480/3778/146	14
hsa04728	Dopaminergic synapse	17/359	132/8106	6.72371e-05	0.0014512	0.00124448	816/2903/2891/2892/2775/2890/3763/50632/3765/3798/5522/2893/1812/111/5602/815/775	17
hsa04514	Cell adhesion molecules	18/359	149/8106	9.64505e-05	0.00192159	0.00164786	9378/57689/22871/1272/57863/22854/6900/5010/152404/1000/9071/4685/257194/57502/933/1002/4684/8506	18
hsa04927	Cortisol synthesis and secretion	11/359	65/8106	0.000114587	0.00208422	0.00178732	185/3777/56246/8913/3776/190/108/1589/111/775/1583	11
hsa04725	Cholinergic synapse	15/359	113/8106	0.000127113	0.00208422	0.00178732	1129/816/6572/60482/1141/2775/3763/1136/108/1132/56479/111/1143/815/775	15
hsa05412	Arrhythmogenic right ventricular cardiomyopathy	12/359	77/8106	0.000128755	0.00208422	0.00178732	6442/6445/29119/1000/27092/6444/6543/88/781/775/6262/3908	12
hsa04724	Glutamatergic synapse	15/359	114/8106	0.000140591	0.00214195	0.00183683	2903/2891/2892/2775/50944/2890/2901/108/2893/111/2899/9229/775/2898/57030	15
hsa04974	Protein digestion and absorption	14/359	103/8106	0.000164692	0.00236973	0.00203216	57642/477/1310/84570/169044/255631/6543/482/1302/1297/480/81578/1296/1300	14
hsa05410	Hypertrophic cardiomyopathy	12/359	90/8106	0.000571784	0.00779431	0.00668401	70/6442/6445/3479/4633/27092/6444/6543/781/775/6262/3908	12
hsa04340	Hedgehog signaling pathway	9/359	56/8106	0.000708899	0.00918025	0.00787252	91653/2737/57758/132884/64399/2736/2121/2619/2735	9
hsa04723	Retrograde endocannabinoid signaling	16/359	148/8106	0.000819571	0.00992277	0.00850927	2891/22999/2892/2775/2890/3763/3765/108/2893/55879/111/5602/775/2569/2556/57030	16
hsa05031	Amphetamine addiction	10/359	69/8106	0.000842861	0.00992277	0.00850927	816/2903/2891/2892/2890/2893/1812/111/815/775	10
hsa04310	Wnt signaling pathway	17/359	166/8106	0.00105201	0.0118466	0.010159	7476/816/9350/7484/340419/6425/1501/6422/284654/144165/7477/27123/5602/22943/815/7483/6424	17
hsa04022	cGMP-PKG signaling pathway	17/359	167/8106	0.00112496	0.0121401	0.0104108	492/477/491/185/155/148/108/3779/6543/482/111/480/3778/775/5138/146/5350	17
hsa04934	Cushing syndrome	16/359	155/8106	0.00134733	0.0139583	0.01197	7476/816/185/7484/3777/56246/8913/3776/108/1589/7477/111/815/775/1583/7483	16
hsa04260	Cardiac muscle contraction	11/359	87/8106	0.00150092	0.0149514	0.0128216	477/845/70/4633/27092/6543/482/480/781/775/6262	11
hsa04512	ECM-receptor interaction	11/359	88/8106	0.00164901	0.0158183	0.013565	7143/5649/63923/7060/7148/9899/1311/7448/2814/1297/3908	11
hsa04961	Endocrine and other factor-regulated calcium reabsorption	8/359	53/8106	0.00211388	0.0193488	0.0165925	492/477/491/5745/6543/9365/482/480	8
hsa05032	Morphine addiction	11/359	91/8106	0.00216647	0.0193488	0.0165925	2775/3763/3765/108/55879/1812/111/5138/2569/27115/2556	11
Downgrade pathway in high IVGSig groups
ID	Description	GeneRatio	BgRatio	pvalue	p.adjust	qvalue	geneID	Count
hsa04060	Cytokine-cytokine receptor interaction	47/402	295/8106	5.07365e-13	1.44599e-10	1.2337e-10	3605/55801/50616/112744/356/27189/6370/3593/3592/6846/6373/8807/10663/10563/27178/3600/6375/3627/4283/130399/3595/2920/3604/6355/6351/3574/56477/2921/3594/1437/6364/3598/246778/6352/8809/3560/3552/3559/388372/2919/8784/8792/55540/3576/355/3606/1440	47
hsa04110	Cell cycle	29/402	124/8106	1.16677e-12	1.66265e-10	1.41855e-10	27127/10744/8317/4998/995/4085/23594/1111/898/1870/990/7272/701/993/9134/8318/699/983/11200/6502/890/5000/9232/9133/10926/10393/891/5933/4175	29
hsa04061	Viral protein interaction with cytokine and cytokine receptor	23/402	100/8106	3.85569e-10	3.66291e-08	3.12514e-08	6370/6846/6373/8807/10563/27178/6375/3627/4283/2920/6355/6351/56477/2921/6364/6352/8809/3560/3559/388372/2919/3576/3606	23
hsa05321	Inflammatory bowel disease	17/402	65/8106	9.86192e-09	7.02662e-07	5.99501e-07	3605/50616/112744/3593/3592/30009/8807/3595/3594/6775/3109/8809/3552/3108/3606/6772/3119	17
hsa03460	Fanconi anemia pathway	14/402	54/8106	2.28544e-07	1.3027e-05	1.11145e-05	83990/146956/2187/57697/5888/641/2175/2177/5889/80010/672/116028/55215/29089	14
hsa03440	Homologous recombination	12/402	41/8106	4.00489e-07	1.90232e-05	1.62303e-05	25788/83990/146956/7516/5888/641/5889/8438/580/672/5932/5890	12
hsa05323	Rheumatoid arthritis	18/402	93/8106	5.28458e-07	1.90908e-05	1.6288e-05	3605/3600/2920/2921/1493/1437/6364/6352/3109/941/3552/3108/2919/8792/4314/3576/3606/3119	18
hsa05332	Graft-versus-host disease	12/402	42/8106	5.35883e-07	1.90908e-05	1.6288e-05	3821/356/3804/3002/3824/5551/3109/941/3552/3108/355/3119	12
hsa04940	Type I diabetes mellitus	12/402	43/8106	7.10449e-07	2.24975e-05	1.91946e-05	356/3593/3592/2571/3002/5551/3109/941/3552/3108/355/3119	12
hsa04658	Th1 and Th2 cell differentiation	17/402	92/8106	2.15874e-06	6.1524e-05	5.24914e-05	3593/3592/30009/917/3595/919/915/3594/6775/3109/3560/3108/3559/3717/916/6772/3119	17
hsa04612	Antigen processing and presentation	15/402	78/8106	5.13725e-06	0.000133101	0.00011356	3805/3821/3804/4261/925/3824/10437/3109/926/3108/6891/5721/6890/3822/3119	15
hsa04650	Natural killer cell mediated cytotoxicity	20/402	131/8106	6.12943e-06	0.000145574	0.000124202	3821/9437/356/51744/3804/135250/117157/3002/3824/4068/2215/919/4277/1437/5296/5881/5551/259197/355/3822	20
hsa05330	Allograft rejection	10/402	38/8106	1.08906e-05	0.000238756	0.000203703	356/3593/3592/3002/5551/3109/941/3108/355/3119	10
hsa04657	IL-17 signaling pathway	16/402	94/8106	1.29267e-05	0.000263151	0.000224516	3605/6278/112744/27189/3627/2920/2921/1437/6364/3934/6279/2919/4314/55540/3576/1440	16
hsa04640	Hematopoietic cell lineage	16/402	99/8106	2.53489e-05	0.000481629	0.000410919	925/917/915/3574/914/952/1437/3109/926/3552/3108/3559/924/916/1440/3119	16
hsa04668	TNF signaling pathway	17/402	112/8106	3.2974e-05	0.00058735	0.000501119	3600/3627/2920/2921/1437/9252/3659/5296/6364/330/6352/8809/843/2919/4314/355/5608	17
hsa04115	p53 signaling pathway	13/402	73/8106	5.14203e-05	0.000862047	0.000735486	63970/1111/898/5366/9134/983/11200/9133/6241/596/355/891/51512	13
hsa04659	Th17 cell differentiation	16/402	107/8106	6.7516e-05	0.001069	0.000912058	3605/50616/112744/30009/917/919/915/3594/3109/3560/3108/3559/3717/916/6772/3119	16
hsa05340	Primary immunodeficiency	9/402	38/8106	7.48659e-05	0.00112299	0.000958118	4261/925/29851/915/100/926/6891/916/6890	9
hsa04630	JAK-STAT signaling pathway	20/402	162/8106	0.000140373	0.00200031	0.00170664	50616/3593/3592/3600/8651/3595/3574/3594/1437/9063/5296/3598/6775/3560/3559/3717/596/5771/6772/1440	20
hsa04062	Chemokine signaling pathway	22/402	192/8106	0.000198908	0.00266095	0.00227028	6370/6846/6373/10663/10563/6375/3627/4283/2920/6355/6351/56477/2921/5296/6364/5881/6352/388372/2919/3717/3576/6772	22
hsa05166	Human T-cell leukemia virus 1 infection	24/402	219/8106	0.000205407	0.00266095	0.00227028	10744/3600/917/915/1437/4085/1111/898/5296/1870/3109/701/3560/9134/3108/11200/3559/890/9232/9133/916/10393/5423/3119	24
hsa04218	Cellular senescence	19/402	156/8106	0.00024518	0.0030381	0.00259206	3805/144715/1111/286826/898/5296/1870/993/9134/983/3552/11200/890/9133/3576/91750/5608/891/5933	19
hsa05164	Influenza A	20/402	172/8106	0.000316833	0.0037624	0.00321002	356/3593/3592/4261/5644/3627/834/7098/5296/6352/3109/3552/3108/3717/3576/355/100529063/3606/6772/3119	20
hsa05143	African trypanosomiasis	8/402	37/8106	0.000370023	0.00421826	0.00359896	356/3620/3593/3592/4878/169355/355/3606	8
hsa05235	PD-L1 expression and PD-1 checkpoint pathway in cancer	13/402	89/8106	0.000407329	0.00446495	0.00380943	29126/917/5133/919/10125/915/5296/55509/116071/3717/916/5608/6772	13
hsa04620	Toll-like receptor signaling pathway	14/402	104/8106	0.000579666	0.00591725	0.00504851	3593/3592/6373/3627/4283/6351/7098/5296/6352/941/388372/3576/5608/6772	14
hsa04672	Intestinal immune network for IgA production	9/402	49/8106	0.000581344	0.00591725	0.00504851	6370/3600/29851/56477/3109/941/3108/5284/3119	9
hsa05320	Autoimmune thyroid disease	9/402	53/8106	0.00105222	0.0103408	0.00882264	356/3002/1493/5551/3109/941/3108/355/3119	9
hsa05162	Measles	16/402	139/8106	0.00137715	0.013083	0.0111622	356/3593/3592/917/915/898/5296/3560/9134/3552/3559/6504/596/916/355/6772	16
hsa03030	DNA replication	7/402	36/8106	0.00167368	0.0153871	0.013128	5427/1763/5557/5984/5985/5558/4175	7
hsa04114	Oocyte meiosis	15/402	129/8106	0.00173948	0.0154922	0.0132177	27127/10744/995/286151/4085/898/26271/9134/699/983/9985/9232/9133/10393/891	15
hsa05170	Human immunodeficiency virus 1 infection	21/402	212/8106	0.00186894	0.0161409	0.0137711	356/164668/917/60489/919/915/140564/995/1111/5296/5881/983/200316/6891/9133/596/916/355/5608/891/6890	21
hsa05169	Epstein-Barr virus infection	20/402	202/8106	0.00239191	0.0198901	0.0169699	3627/917/919/915/898/5296/1870/3109/9134/3108/6502/890/6891/596/916/355/5608/6890/6772/3119	20
hsa00670	One carbon pool by folate	5/402	20/8106	0.00244264	0.0198901	0.0169699	441024/7298/123263/10797/6470	5
hsa01524	Platinum drug resistance	10/402	73/8106	0.00303558	0.0240317	0.0205035	356/119391/5296/330/5366/672/332/4257/596/355	10
hsa05145	Toxoplasmosis	13/402	112/8106	0.00350932	0.0270313	0.0230627	3593/3592/4261/4843/8651/330/3109/3108/3717/596/5608/6772/3119	13
hsa04621	NOD-like receptor signaling pathway	18/402	181/8106	0.00369771	0.0277329	0.0236613	388646/440068/9447/834/115361/115362/838/2920/114769/2633/2921/330/6352/2919/596/3576/3606/6772	18
hsa05142	Chagas disease	12/402	102/8106	0.00443577	0.0320351	0.0273319	356/3593/3592/4843/917/919/915/5296/6352/916/3576/355	12
hsa05140	Leishmaniasis	10/402	77/8106	0.00449616	0.0320351	0.0273319	3593/3592/4843/2215/3109/3552/3108/3717/6772/3119	10
hsa04660	T cell receptor signaling pathway	12/402	104/8106	0.00519333	0.0361	0.0308	925/29851/917/5133/919/10125/915/1493/1437/5296/926/916	12
hsa05161	Hepatitis B	16/402	162/8106	0.00644288	0.0437195	0.0373009	356/898/7098/5296/1870/6775/9134/332/843/890/3717/596/3576/355/5608/6772	16
hsa05134	Legionellosis	8/402	57/8106	0.00666703	0.0441884	0.0377009	3593/3592/834/2920/2921/2919/3576/3606	8
